# Supplementary material for: Temporal metabolic reprogramming in DSS-induced colitis identifies purine metabolism and trigonelline as novel therapeutic targets
Source: Front Pharmacol. 2025 Nov 24;16:1691978. doi: 10.3389/fphar.2025.1691978 (PMC12682872; doi:10.3389/fphar.2025.1691978)
Supplement: Supplementary file 1 [file Table1.xlsx]

## Sheet: Col
sample	Col-1	Col-2	Col-3	Col-4	Col-5	Col-6	Col-7	Col-8	Col-9	Col-10	Col-11	Col-12	Col-13	Col-14	Col-15	Col-16	Col-17	Col-18	Col-19	Col-20	Col-21	Col-22	Col-23	Col-24	Col-25	Col-26	Col-27	Col-28	Col-29	Col-30	Col-31	Col-32
class	Mock	Mock	Mock	Mock	Mock	Mock	1dpi	1dpi	1dpi	1dpi	1dpi	1dpi	3dpi	3dpi	3dpi	3dpi	3dpi	3dpi	5dpi	5dpi	5dpi	5dpi	5dpi	5dpi	7dpi	7dpi	7dpi	7dpi	7dpi	7dpi	7dpi	7dpi
UMP	36.7259	45.4455	33.4789	35.7562	40.2447	50.5758	53.1777	39.1403	39.78	36.8227	37.8695	43.4115	40.2876	30.8823	32.6422	33.3373	40.1159	32.8793	44.6097	24.3992	30.1192	34.8162	37.2617	27.9727	49.554	57.5773	38.8811	37.1209	43.2178	37.6585	33.6819	19.788
IMP	54.9147	40.9846	22.5974	52.8063	50.3809	46.916	46.3281	51.3086	23.3733	75.2142	34.2495	30.1693	57.1305	35.2285	26.8764	37.3909	33.0749	33.1	35.2939	22.7189	34.7055	29.7911	39.3316	29.7667	47.5591	50.1258	39.9899	45.1362	25.5417	34.737	33.4608	15.4478
GMP	43.2586	54.7713	41.3785	41.8469	58.8202	57.423	49.7473	40.178	39.3832	40.2013	35.8246	43.906	43.0998	39.8299	30.5001	32.2716	40.7888	32.4156	32.4879	17.3037	26.8209	21.6367	27.8537	26.5944	49.3074	49.8131	39.6448	28.9146	34.6075	28.1634	35.0122	13.4629
NAD+	14.4116	35.9226	34.8042	51.6526	52.422	54.9581	42.151	28.7549	40.0547	29.3346	76.7365	33.0259	13.2716	18.4239	52.135	52.9152	60.2752	53.5985	29.8646	35.0413	51.7205	42.4457	44.9365	47.4582	5.56286	16.6067	48.0929	30.3495	37.292	52.5098	35.2346	23.0904
dCMP	31.364	72.845	42.5839	40.1145	61.3693	65.3682	37.196	39.2069	39.321	32.2294	27.2405	40.0691	47.3932	58.974	26.7468	25.3245	53.2423	22.8907	27.0271	26.7815	30.0142	27.5903	25.134	19.1871	48.4959	44.8694	40.5248	22.0645	27.5944	32.0014	38.1492	22.6546
dTMP	20.4489	89.8688	51.4766	33.702	69.7687	62.92	30.304	34.7534	36.462	36.2531	21.7485	44.9637	30.5496	27.6708	33.6681	26.0932	53.5277	20.5237	25.3035	27.633	32.6446	25.5301	42.9445	17.9561	34.4519	67.3603	36.0271	18.9453	33.2066	28.8886	48.1266	12.1206
dAMP	40.0755	104.204	71.4914	45.779	86.7225	65.811	55.0163	35.4628	46.789	21.4201	32.0552	39.4894	32.0748	56.2584	26.7972	20.5208	33.9585	16.7961	36.7577	24.8314	22.9026	23.4647	45.1228	13.0567	30.9278	35.8343	23.9422	17.8067	13.7032	15.7823	29.674	17.7005
NADP+	17.0375	23.9278	30.0991	52.4662	60.0006	71.4582	43.2231	28.7093	51.326	25.5961	68.2921	31.8701	15.4506	23.0581	50.3355	59.7524	60.2347	53.8821	24.9099	34.8602	56.7103	38.6078	43.7829	44.0022	4.56998	9.51489	33.2829	13.6137	22.4404	37.4384	23.3238	13.2334
N-carbamoyl-L-aspartate	16.0785	92.1838	36.8349	39.0081	33.1458	61.0835	16.1539	25.26	63.2067	15.7476	17.8104	46.6551	25.9038	54.6935	30.699	34.6323	48.3548	34.3209	13.1874	71.5089	47.1201	19.3504	73.6003	26.3562	17.8031	10.2602	30.8734	22.0206	32.0631	29.8178	24.7598	19.7188
NADH	9.62359	22.4598	21.0112	98.3857	24.0048	23.9387	25.7294	15.7056	28.2805	15.3006	52.034	30.9696	42.3105	57.7386	32.5813	44.7864	20.6405	47.8106	14.8936	72.563	23.1271	22.7767	25.1483	37.064	21.412	13.9362	26.7915	17.2279	9.43244	22.7416	17.5942	18.7649
glutathione	30.5056	62.887	42.6768	35.4301	54.7582	53.568	42.6489	36.591	40.1589	42.1973	38.2776	43.617	41.6727	34.8161	35.6152	39.6536	43.5469	37.9016	29.6603	29.3099	36.1127	25.8293	40.0686	33.0913	34.1786	28.6471	42.4729	27.4208	36.404	27.0357	34.9079	18.9584
S-ribosyl-L-homocysteine	51.4539	30.5628	50.1337	20.0563	18.2215	28.2336	34.9229	58.8331	17.8583	54.8101	25.0849	19.148	41.2967	29.5283	34.6584	37.8344	30.3778	28.216	35.4189	60.183	37.1702	16.3351	35.0396	31.4338	37.6115	59.2223	33.7982	30.3628	23.6185	19.6595	34.935	12.8812
ADP	19.9362	49.5225	32.8982	27.4707	56.0091	46.7093	38.2794	31.5989	45.3469	25.2238	40.8757	38.3173	29.4928	29.4256	34.6202	39.8976	58.2529	27.5315	42.7562	28.3799	34.6677	32.6017	30.3156	31.4931	28.1447	40.9615	48.7139	39.1667	47.5061	49.1124	40.3678	24.9122
glutathione disulfide	47.7457	47.811	66.0288	32.2048	75.9272	72.9613	60.7027	46.7359	45.7994	55.5006	40.2775	44.2323	29.8055	23.0889	40.6662	46.8168	70.5819	48.5872	35.5751	28.2694	64.9023	36.0793	58.1149	46.5876	33.9145	45.053	64.893	37.579	58.3178	31.3151	63.3071	20.604
ATP	5.67038	15.6158	17.3799	14.7015	45.652	28.9741	21.1969	10.0646	31.4662	17.0135	42.062	24.6439	7.27952	12.8526	29.9876	46.9769	53.5282	19.4213	22.2454	30.5111	61.3682	44.8568	54.5011	37.5467	10.4549	25.5639	39.2537	67.7869	62.4999	40.6234	41.6473	24.6564
GDP	11.2783	45.4017	36.6594	17.3397	56.7393	61.4468	14.0093	14.1584	48.3894	19.4648	27.3104	28.8948	6.98282	23.2736	21.6427	21.4801	60.0142	15.7823	64.6638	67.4905	50.2316	55.4921	42.3856	24.3275	16.341	29.9947	76.5862	47.6259	71.3525	60.9278	50.1681	55.4043
UDP	2.08782	21.3034	20.9935	6.77128	37.0892	36.9909	9.0652	11.0695	34.2792	9.33134	25.4406	20.9888	4.7598	14.4392	14.9636	18.7933	58.6094	10.5577	67.1767	89.8935	51.961	92.7297	36.9524	20.3226	12.0971	28.9627	62.631	72.6868	92.338	85.3442	53.2581	109.864
glutathione disulfide oxidized	45.1822	61.8428	60.6866	38.3495	71.6457	74.4681	63.5058	50.5853	44.9742	58.3995	43.8295	48.1902	31.998	26.243	40.4214	47.7961	60.2999	53.6785	34.8041	27.1449	55.2289	29.8554	50.1594	44.7288	29.6511	40.2474	52.0548	28.2913	45.6187	28.7113	45.8056	17.3547
UTP	1.95451	8.80817	13.4554	8.55588	37.161	27.4424	10.7534	5.38395	29.6465	8.13309	42.4362	21.2963	2.85168	9.01154	27.1046	36.4446	74.136	13.8818	26.97	38.0962	69.5837	69.831	55.2566	33.1622	7.04438	21.024	45.9221	92.4687	90.7389	54.3316	53.1386	50.7159
S-adenosyl-L-homocysteine	108.768	58.8393	48.1465	40.4296	37.9043	29.8785	29.6047	63.5526	33.5366	27.0443	26.3955	36.3383	72.8406	31.5775	46.0412	68.6081	56.6314	39.1796	16.4464	58.7396	26.4576	20.5324	27.6892	32.0284	26.2144	20.0382	35.5606	18.757	21.4287	22.5497	45.914	16.2284
CDP	7.2682	21.7367	22.7243	17.3243	51.3369	45.2548	20.8739	16.4927	44.7419	16.0008	34.095	32.626	11.117	25.0393	29.6385	30.3674	51.3778	19.392	45.2858	56.6511	46.3696	64.9567	38.1773	30.3824	19.1707	26.9468	52.7001	43.0847	77.1406	67.6021	46.365	47.7942
dUMP	24.6497	77.8629	38.6099	30.0985	64.9632	61.9005	40.1872	35.5063	47.2616	38.5258	38.1067	49.3596	40.4678	37.2389	41.1439	36.0704	49.5824	33.9859	21.3887	22.4462	39.38	25.7663	42.0509	26.2514	31.3768	32.8605	38.479	25.4442	33.7568	26.1819	39.3907	16.9463
dCTP	12.0549	74.4015	30.2605	11.0159	82.6209	63.9651	7.79005	4.09644	69.077	14.0405	9.5203	23.0377	19.0915	27.6422	19.3919	28.7581	73.6851	6.44464	14.9955	18.9745	37.3877	40.1106	30.927	32.4455	18.1933	28.8122	55.9203	23.8178	55.462	26.3854	51.6757	12.3862
dTTP	4.94774	38.2388	34.0085	15.8116	72.6983	66.3349	36.8935	3.03673	44.1807	22.0206	35.1885	40.7654	1.63231	11.2668	29.9221	33.8646	132.512	5.53984	27.5457	58.9215	87.1075	45.4789	62.7039	37.8399	1.33769	31.5222	56.4122	46.012	70.5479	44.9044	66.9924	25.8774
acetyl-CoA	18.0016	42.0388	32.3107	38.916	57.9091	61.1687	44.3464	21.9894	38.8911	28.9199	33.252	35.3991	14.7933	18.4275	29.0089	62.5448	47.2042	29.0652	15.1542	21.5214	32.0854	18.5162	28.2203	29.4331	16.9032	24.9956	42.3442	23.2457	31.7482	40.707	27.2419	14.4948
taurine	30.0184	80.2223	37.0683	38.5747	35.4442	37.0392	36.5671	32.994	32.6569	33.3126	39.5497	37.0754	32.8417	31.7902	35.3902	40.0326	37.5615	39.1265	36.7904	30.8981	32.0308	33.6531	40.1778	39.2164	30.376	37.773	38.9142	39.7515	32.8384	40.0686	30.1019	34.2006
glutamate	33.3453	72.3513	39.5408	36.0805	39.1586	41.0756	41.7086	35.3744	35.7885	34.9075	41.0202	39.6359	35.5115	35.5363	38.3597	36.6902	41.4238	36.9683	18.5041	34.7903	36.4762	19.3929	43.4677	38.2761	27.0287	25.2517	41.7054	17.6062	32.6318	20.6844	33.6486	12.5178
aspartate	33.0161	65.6664	38.8218	52.7337	69.8006	65.2515	44.6701	33.4474	59.7731	31.7319	46.5869	56.5163	32.1208	53.5187	40.4762	32.3021	64.4082	40.8962	15.4281	35.8745	41.9559	17.5025	45.2962	35.4395	23.4397	19.2725	48.2784	12.11	30.6797	14.545	33.8985	9.60206
phenylalanine	26.0155	40.8417	29.3033	22.4173	38.3763	33.4639	29.0978	25.8403	32.28	29.6909	28.6069	29.7553	50.9611	27.3258	24.2538	48.9359	32.28	22.1685	101.02	32.2908	26.3632	91.8982	40.1741	21.2503	52.0786	48.6567	43.4359	54.9645	59.96	37.1333	35.452	41.8521
arginine	37.1927	54.3778	48.0033	35.9324	66.661	68.675	47.8377	39.5177	44.3814	51.9828	32.3542	49.6154	43.4247	41.226	36.28	36.2112	47.3728	33.4367	42.2127	36.3517	34.3732	38.9979	38.2908	29.7086	41.9477	38.5629	38.0766	28.3773	36.5626	22.4121	37.8069	25.7869
leucine	33.1502	56.1056	25.6269	33.437	47.0142	36.4156	40.1057	34.316	36.8692	39.0924	35.8922	31.7955	35.9531	30.1667	31.9291	33.0787	32.6508	28.195	52.4826	35.8384	32.2259	46.8312	47.5925	31.0476	39.7466	39.7505	41.4413	33.5544	39.3964	32.5449	31.08	28.7583
threonine	43.8929	50.7294	45.873	37.5867	46.3945	43.9487	50.4727	46.0227	49.0628	47.61	45.9366	51.9657	41.6529	36.4766	48.3191	36.1991	46.5989	41.965	43.0141	38.1805	36.9962	34.2593	44.0694	29.9539	43.1785	26.8725	52.3685	19.9566	48.9393	17.5807	46.0491	13.7052
inosine	49.3705	55.7247	32.8858	61.7697	31.3219	40.6729	44.559	43.8329	23.8842	51.0893	31.6396	29.5758	32.0641	32.4129	33.2201	41.0051	24.2159	46.2989	31.7013	35.9391	32.6648	26.8353	33.8282	40.9675	31.5618	35.9385	24.7073	30.6158	13.8369	29.4392	26.479	36.33
tryptophan	58.0212	45.1295	51.9782	50.7542	42.9188	54.3936	44.9369	37.3391	23.7449	46.1105	32.7348	25.7457	53.3029	17.0569	36.7442	45.3138	30.2474	29.8937	54.5724	54.1105	32.4249	52.638	58.2516	28.3293	27.6825	24.6064	25.6748	27.7609	23.8088	22.3265	26.0308	32.3252
hypoxanthine	56.8868	58.566	31.4746	75.0427	48.3297	60.0343	68.9015	48.1729	32.8245	66.4143	40.7527	34.4542	31.0365	37.5672	44.3802	47.5315	22.3885	72.9533	24.2587	25.9298	37.1046	20.5649	33.5411	43.0883	26.9005	26.6537	24.2756	23.4387	10.1319	19.997	27.4425	29.3725
tyrosine	29.2017	66.2318	29.7569	22.1804	41.2272	35.7067	31.0554	31.5028	34.9455	29.5232	35.1292	37.4456	57.2718	29.4346	35.0111	36.5931	34.4008	29.7522	119.129	22.703	29.1269	90.9529	34.0721	21.2141	37.7312	47.3558	43.2595	55.8379	43.8502	39.3378	32.1656	39.9964
serine	33.4429	84.8164	46.3988	23.1999	53.1233	38.5456	51.3452	39.2986	45.0439	47.5629	48.4814	49.8208	35.6179	33.0426	42.7235	30.8872	39.9243	43.3736	40.9149	30.1133	33.9385	34.1558	35.089	33.2753	40.7774	29.828	33.1913	29.8727	42.0873	18.8612	29.6064	21.3061
citicoline	37.7943	80.0227	45.6841	42.4413	57.3484	40.6565	36.6953	30.0495	55.7953	23.1972	23.3678	43.714	37.555	41.1104	33.7607	27.7017	54.2536	26.1422	47.5344	25.7507	36.9038	38.9618	31.6473	22.5611	60.2349	40.0561	42.1786	28.1189	47.6845	33.6235	38.9852	18.583
deoxycytidine	11.2454	59.2014	18.715	9.67504	45.6185	28.3001	18.0496	10.2923	33.0924	15.4245	14.3744	32.0507	32.1404	45.8116	17.3766	21.9893	46.2066	17.3285	79.0543	22.4933	22.8482	74.2356	27.9762	21.1755	53.0964	77.6689	54.7763	39.482	60.1629	56.7682	46.938	36.4273
N-acetylcysteine	45.5258	68.2021	30.4821	4.09318	108.728	90.9987	89.5926	90.7322	93.594	50.4468	78.7129	90.5714	3.21556	3.18658	74.3149	62.9911	107.914	82.2488	136.326	6.19158	83.9951	129.313	69.7583	78.9857	4.54175	43.7422	93.1133	116.478	90.637	78.7205	39.7901	113.763
histidine	26.2118	50.9588	31.6293	36.0528	49.9751	41.0211	37.227	29.9865	29.2	43.8392	31.8103	32.057	30.1646	26.1734	27.2375	23.1697	29.8794	23.3217	70.7418	36.3038	27.1779	67.5168	48.8584	26.0405	28.0962	33.5796	29.5813	62.347	36.4978	24.824	27.0278	57.8624
methionine	39.9277	73.7491	47.382	39.1524	58.6144	56.0677	55.5942	45.369	52.9426	51.8218	43.0006	53.9941	53.2961	30.9726	45.1022	41.2329	33.9321	44.9341	40.5827	36.2933	33.2893	33.9929	43.4487	28.3317	25.9013	21.6787	27.567	19.466	26.6103	13.2323	20.604	15.0028
cytidine	26.448	70.6776	36.1233	25.5521	72.4084	54.8423	34.3501	30.9631	44.1552	36.6714	24.978	41.1339	27.7991	57.1827	33.9825	35.0301	46.2022	29.4687	28.6111	33.6357	29.9666	35.9584	32.7341	28.0295	43.3684	40.7062	52.4684	30.3956	50.5385	44.8193	47.2048	29.5602
N-acetylglutamate	29.6439	113.711	78.7177	7.23329	14.9661	6.49085	8.90488	34.0567	24.1493	56.5654	12.0142	25.4365	34.4847	10.8579	23.8612	8.3918	49.0227	17.2133	220.166	20.6942	19.4266	148.745	28.941	9.45264	27.6187	29.5421	26.8882	78.9917	18.7924	10.2966	29.3916	66.0098
asparagine	34.6762	52.1322	31.5705	29.9411	49.0736	38.2255	53.4522	37.3565	38.5419	27.9947	46.8453	36.899	29.52	37.7714	41.3219	32.9324	42.8463	37.9312	53.3357	43.4614	36.2756	52.6371	60.9043	39.0366	35.9423	35.336	34.3867	36.6133	37.8708	28.3675	31.0714	29.2113
uridine	65.0892	45.3181	29.0797	66.9273	46.2073	66.8411	69.5352	44.5918	25.1607	74.987	54.5339	35.4869	42.2466	21.7203	66.7406	34.9208	26.8741	66.0921	22.9867	47.9618	51.533	19.3398	59.9736	46.365	30.9589	23.667	27.6209	17.0182	16.3042	13.8789	26.3054	18.6289
adenine	47.8324	43.6464	50.3619	33.5862	33.1962	41.4875	37.8011	49.0167	26.603	60.1557	28.2017	25.5205	39.4778	30.1421	40.167	36.4473	38.8738	29.9768	42.5271	50.0874	35.429	22.0823	36.6646	32.1364	35.6405	47.5874	34.531	28.5493	26.3264	23.1459	34.4768	15.4567
N-acetylmethionine	37.3867	70.1702	39.4704	21.049	59.8495	36.3361	62.1449	40.9172	49.8562	32.7182	30.8028	47.6104	44.0912	44.3589	43.5486	32.7397	52.0815	40.138	81.4467	36.2589	26.7577	82.4945	35.6599	24.2861	32.9089	28.7877	44.2047	32.7998	40.0903	21.7349	31.3995	28.5302
ureidopropionate	20.3514	25.1956	25.3032	16.6173	24.4512	16.79	18.089	36.6727	39.4588	14.2179	29.5751	48.621	57.1941	24.5731	30.5157	57.2558	29.2594	23.443	363.323	91.685	30.341	352.204	40.6798	24.585	28.3724	76.8051	28.0308	56.5314	19.4266	93.2342	20.9521	70.332
1-methyl-L-histidine	8.30952	31.6568	28.3681	5.75198	20.754	18.0508	14.3647	16.2172	13.2199	10.8087	12.3294	12.7608	22.6019	24.0263	11.2249	16.6692	34.3449	11.5518	86.8475	61.7593	27.6061	64.7316	57.4824	18.8378	23.4175	71.0401	29.0887	298.47	20.8582	87.8464	29.8624	272.342
kynurenine	5.60696	65.8363	31.8471	2.16643	35.3017	15.3964	1.89323	6.04364	77.2532	4.68109	2.051	63.8638	14.6099	49.9243	7.69389	8.6402	66.8243	3.29482	58.9241	7.7752	4.5158	62.9634	7.54112	3.24032	70.1494	88.6136	99.252	71.1252	107.112	78.4157	78.2092	26.467
cystathionine	28.9377	99.984	85.5701	22.7374	68.6403	123.291	68.2375	43.7691	63.108	39.8767	39.0347	55.0574	34.2857	45.2724	45.1152	32.2144	64.0505	30.858	10.0157	17.933	26.3736	13.5434	26.6324	18.1813	22.6788	13.108	41.4208	17.9847	27.9054	10.5007	36.9831	18.8609
phosphocreatine	1.48212	14.7937	10.8118	22.8952	23.5273	34.3896	13.4603	5.74349	22.3643	17.8297	40.1149	28.8662	19.8711	20.7846	18.442	86.0756	30.0559	29.909	11.9509	57.5644	69.1962	175.046	80.6412	78.2192	8.11484	12.823	35.9901	70.5451	57.6568	67.7518	29.9103	96.8638
xanthosine	31.9801	98.9041	33.6739	39.298	58.3212	51.2373	51.5806	37.2971	41.0736	34.8973	24.1926	40.1134	40.0557	33.2417	36.0495	43.3402	36.0702	38.0256	46.8635	11.6417	16.4472	51.2387	32.6856	19.6246	64.1244	58.5402	52.3019	26.8656	27.8477	38.2821	56.1408	34.1631
3-nitro-L-tyrosine	69.6237	114.333	30.8306	44.3499	36.5008	35.4348	44.4049	29.9113	23.5556	48.3225	21.8585	28.7367	45.2013	24.0585	24.0312	56.1222	34.0941	32.7022	68.7276	23.756	25.389	37.8909	28.4754	33.437	38.4094	108.511	30.9977	52.8557	41.8218	38.3196	26.8227	23.9929
uracil	31.2635	62.0185	35.6813	50.9003	63.8851	73.3959	50.9964	31.6488	44.4901	46.5606	34.9581	37.4369	40.5985	39.2697	36.743	38.9299	41.3717	55.3912	41.7959	31.8321	29.8551	40.4829	34.3285	33.5792	31.9799	35.4947	49.9777	37.5564	30.5539	37.9845	41.2466	20.4383
1-methyladenosine	40.5764	59.3957	40.9566	40.3285	38.5703	52.9501	39.9603	46.5449	30.8254	70.2412	31.0147	35.3353	37.9662	33.3484	30.6208	30.9158	34.4256	37.5782	41.6735	46.169	44.2647	27.7652	45.3328	36.6262	37.6694	57.5009	38.1082	40.8375	42.044	28.0182	45.0989	38.9528
4-guanidinobutanoate	54.203	90.4519	76.112	79.2318	42.66	61.862	52.6895	26.6325	39.7478	31.8607	17.5882	39.5461	22.1918	21.1683	26.7364	164.685	23.6736	51.3207	14.0488	19.8725	20.6907	13.2917	19.905	85.2005	24.7708	14.2813	18.2535	13.0183	16.5381	26.2483	11.1588	13.5218
allantoin	8.36655	18.0619	13.4204	12.6097	16.7907	18.3896	17.2753	13.2781	15.8677	15.033	14.0863	12.1537	16.297	14.8333	11.2157	18.1961	18.8563	11.7228	54.5803	24.7334	15.4496	51.9046	19.9416	21.3063	20.2779	95.4856	15.0733	215.007	14.5152	109.966	16.5022	199.089
diaminopimelate	15.3751	37.2003	6.4604	62.0194	75.1337	58.5426	36.9392	19.0936	101.884	13.2769	19.0153	125.274	13.265	46.7144	25.9173	25.5157	42.5448	42.0862	41.2217	9.23215	27.2671	67.0067	36.9816	40.7937	17.7773	10.8754	25.9963	38.5473	51.609	53.5327	1.73621	23.0639
Glutamine	26.4096	71.1435	31.3782	31.26	31.663	33.0951	34.6059	29.4235	30.8616	26.4658	39.9518	32.2984	32.8955	32.8708	33.369	42.1347	36.8041	38.8225	20.7405	32.254	30.6234	32.0873	37.1407	42.8633	27.254	33.0406	38.1181	35.9632	28.8482	46.3154	21.455	35.9423
Citrulline	29.9343	60.5489	111.742	15.7632	25.735	25.1564	27.8531	57.2731	42.1615	45.7323	26.8152	39.3104	46.3733	36.2965	31.3277	22.6228	67.197	20.7067	63.1325	36.607	26.3248	52.4905	39.9756	22.8182	35.2087	36.0101	38.2251	60.9349	35.4968	34.7276	31.3551	45.3041
hypotaurine	11.0936	133.842	70.9212	43.0827	142.618	217.945	73.7839	42.907	62.4249	52.9571	41.9114	68.8496	7.43803	19.2255	30.5397	8.80794	39.1068	35.9757	26.2925	6.35819	33.3097	27.7602	13.2366	12.0078	18.4483	8.79221	15.6873	11.6692	15.1158	5.64587	17.2236	7.66219
deoxyuridine	26.0356	20.0354	25.6173	24.9684	23.7471	39.4534	51.3871	34.2321	25.7429	33.1669	33.2432	27.8797	39.2589	20.8456	35.9898	30.0729	28.7725	33.6838	64.4959	65.0193	41.5062	57.6117	62.2015	32.7794	53.1876	84.2184	40.7424	31.4835	43.2378	54.0583	36.2639	34.7814
deoxyinosine	17.9702	64.9034	23.8587	11.1493	44.7247	18.0265	15.6337	19.5844	22.8411	21.1931	12.9943	23.0201	50.0077	41.2289	16.3819	26.2535	60.3405	26.475	88.1604	15.5644	22.0925	81.212	21.618	18.6944	64.1241	106.109	46.733	62.6236	63.3232	51.036	56.9936	46.6241
Xanthine	47.7924	61.5027	35.1282	61.38	65.8869	62.0564	67.9176	39.77	36.6125	64.9411	31.6825	36.8545	36.7172	58.2903	45.8256	60.8157	31.2682	71.8265	28.0094	23.9756	27.8587	30.7406	28.8213	32.7273	25.4142	29.2973	30.8186	29.4273	12.4532	23.2313	31.8348	37.4392
CDP-ethanolamine	42.8921	12.8068	22.4272	58.789	29.9498	43.98	12.5353	26.3974	16.1527	38.0115	16.1825	17.1999	15.3547	16.3139	12.2267	26.5345	17.2589	13.4608	14.4286	7.27992	24.919	22.1408	24.0328	18.8343	11.6484	9.95827	21.0123	30.2292	17.1873	15.42	19.0261	9.43235
O-phosphoethanolamine	22.2052	62.8158	31.2238	29.7954	50.4003	48.044	32.0373	23.3408	37.9258	28.2917	22.9374	39.4606	31.0847	50.5795	25.4713	31.0173	55.6447	33.7168	45.004	34.6737	31.1563	43.5223	40.7803	31.5125	41.0716	57.2623	52.4112	38.8791	48.1021	47.3994	44.6031	36.7664
lactate	32.7768	51.4855	35.8625	36.2012	43.0298	43.4248	45.6434	34.095	36.9103	33.9688	37.3581	38.9503	36.2806	34.6813	37.7065	40.8386	35.5762	39.8415	50.0916	28.75	31.9542	27.3203	35.8531	32.7359	30.7605	31.7198	33.1777	42.5159	35.4026	34.9087	28.2154	34.5892
citrate	25.8502	57.4521	36.0501	25.9382	27.4978	32.4715	44.5823	30.318	22.7022	32.7473	44.0532	18.7072	22.7204	23.2764	20.257	34.5516	31.0591	33.5395	47.4805	31.9994	19.935	46.8503	23.1069	23.0805	32.5757	33.3374	38.8612	56.6216	32.6979	46.3392	31.9561	52.424
2-Isopropylmalic acid	29.9758	60.8762	39.3373	34.7819	43.9546	46.2396	42.9384	35.4091	33.8195	35.8362	38.2791	35.7539	34.1556	34.0789	33.3321	38.1967	45.9234	38.275	41.3075	31.2362	33.8828	36.767	42.0565	33.1847	33.461	44.9547	45.3777	40.1181	38.4117	40.4638	37.5769	28.4111
malate	35.176	54.4968	36.5167	33.689	40.1592	39.2778	39.0117	34.1275	35.3132	32.0747	36.5507	39.5293	34.6425	35.7089	38.146	39.5139	45.1863	43.8785	38.3489	31.9962	33.6567	36.4529	39.3667	36.3623	30.1071	35.2126	43.9023	41.4887	35.572	33.1393	37.5157	30.2608
succinate	33.6517	51.9822	40.8999	31.5072	42.178	39.068	30.8663	32.5378	36.377	25.0101	31.9764	35.9606	37.8171	34.2846	68.685	32.7629	46.3586	50.5261	41.0115	34.9681	35.2903	35.7064	42.1793	27.538	37.2862	29.0365	41.0947	47.5445	42.6413	28.1064	37.7338	23.7504
Isobutyryl-carnitine	31.0839	87.775	34.7888	37.7823	39.0849	37.2369	40.012	32.2719	36.3178	29.8352	42.6609	38.5584	37.4229	35.7718	35.8314	44.4481	37.975	42.8747	34.075	31.47	32.0259	32.7439	36.7274	42.1062	32.1615	26.179	38.3496	32.1049	31.4588	40.7716	29.7676	30.571
pantothenate	49.0438	19.1178	25.0316	32.3718	19.0731	20.3939	37.7265	28.6782	17.0394	37.4209	28.5237	16.6036	43.4772	20.5532	29.8684	38.7258	33.8995	23.9089	122.334	27.4359	32.117	98.0328	32.2563	26.2312	40.5411	66.1745	30.9256	93.5838	46.4504	41.6066	23.2284	79.2238
UDP-glucose	35.461	49.3553	37.3126	29.5559	40.5522	47.6854	40.9866	32.0267	37.3414	31.0416	35.9863	32.9597	40.7722	30.4486	38.4241	32.4309	46.094	31.4325	33.9759	36.463	45.382	26.9389	51.8556	33.8213	42.5768	39.4752	39.767	33.2362	40.546	27.1994	38.0218	18.2942
nicotinamide	31.7302	74.4104	36.1775	39.9441	36.4335	38.7549	39.1602	35.2853	34.6436	37.383	34.4717	36.4697	37.9528	34.9852	32.6698	40.0084	35.2514	38.3551	36.979	29.532	29.3247	29.443	34.1209	36.9378	33.0276	38.0074	39.7964	36.7984	32.0636	41.8281	27.3973	30.0646
carnitine	25.6243	62.3529	26.5472	36.9283	40.249	41.0484	44.6262	29.9	38.0947	40.5029	41.292	39.3162	32.4963	37.4975	35.7727	40.1135	34.5314	45.0184	41.6801	26.634	36.4657	37.352	35.8974	44.2422	28.4893	39.7515	31.4359	33.6674	32.4871	45.4492	19.7723	32.3548
creatine	28.2423	191.876	32.9589	36.8617	32.7186	34.4854	31.8832	30.9943	33.4815	29.0234	38.9084	33.9037	34.1952	33.0372	33.949	42.2369	35.9082	39.8258	35.215	34.2813	32.056	31.7121	38.1144	42.3778	30.3042	35.0774	39.7509	35.5194	29.5174	42.8278	24.5257	34.2872
O-acetylcarnitine DL	27.9513	73.7739	33.1944	37.2691	33.9016	36.0197	36.996	30.8033	34.4686	30.9035	38.3702	35.0178	34.0194	33.9591	34.3231	42.1643	35.539	40.7531	37.2853	31.1161	31.3102	33.7001	37.6421	40.8829	27.8884	33.6982	40.4543	33.1857	29.5124	43.2728	28.6446	31.8825
glycerol 3-phosphate	40.5425	45.251	40.5406	82.9469	60.4038	64.9771	31.262	40.5366	33.8088	56.0742	40.4749	35.9752	25.2297	37.6271	36.1659	59.4469	43.0163	42.5127	27.8502	26.4844	38.9364	28.0174	42.6707	32.5133	16.7292	24.7332	41.1158	38.7296	27.5485	37.3015	38.1	22.9146
Butyryl-carnnitine	29.7905	88.8899	34.229	36.0355	39.6932	35.3595	41.8242	35.9356	39.0791	57.4145	43.7931	37.3564	38.101	33.1972	33.6922	46.8777	36.6148	42.8213	75.3132	68.5429	28.4297	31.9909	76.6897	37.2523	34.6629	36.7919	84.0943	70.753	30.4977	92.8142	23.4015	62.9947
4-coumarate	31.2428	65.4535	37.146	39.8697	37.7846	40.3745	37.4106	36.0902	34.6181	35.7088	42.4641	40.2129	32.3812	34.765	36.7783	39.2562	36.9161	39.314	38.1578	32.9177	33.6107	35.1287	40.3143	40.4093	31.5569	38.9757	39.3122	40.2162	34.5368	40.7611	31.9153	37.663
isoleucine/leucine	29.034	61.3949	31.1905	32.198	41.2326	37.9615	37.4061	32.7013	35.6245	36.6736	37.803	35.1191	38.026	37.2868	30.7021	45.009	40.5771	31.9396	22.2611	38.9962	27.2594	19.2409	40.3193	26.6964	31.7007	33.0786	40.4179	32.7017	35.8799	30.9419	29.0834	25.4906
myo-inositol	30.0155	22.3941	23.4322	64.7156	40.1287	40.7227	58.0916	32.3193	27.0287	38.0887	42.7937	34.0688	36.866	29.9767	24.7965	77.5265	21.8903	42.9262	43.9417	21.7952	36.3886	56.917	37.6584	49.1013	28.6363	40.6914	31.6205	46.4965	45.847	72.9575	18.3594	37.172
itaconate	2.43702	38.5355	6.67957	2.79566	34.8375	14.1964	1.42567	2.41188	38.5469	1.4984	1.2016	29.483	9.82391	81.7687	4.75349	7.89616	76.065	7.1439	85.3771	11.7493	7.81256	106.721	13.7358	5.47833	36.4398	57.9888	88.7584	83.319	73.1301	71.3975	73.3225	49.0422
glucose-6-phosphate	58.3632	41.4289	40.7968	39.3793	32.1243	30.2042	35.9314	21.288	26.1553	40.3547	29.4186	28.7576	42.2158	24.5454	31.5181	36.9254	34.6332	25.6982	25.8956	23.6258	32.2582	24.4375	27.6526	27.4293	33.8024	32.5313	32.6979	29.1946	28.2574	22.4258	33.8001	17.9699
glucose	18.9812	24.7765	41.373	3.6205	9.63555	12.3043	19.4025	28.3885	20.4144	13.0816	19.9513	22.7426	39.2429	39.6164	59.7476	15.7595	37.937	26.3993	34.5335	77.0008	47.7416	21.5825	36.3236	89.9828	51.4302	42.5175	12.809	85.62	24.5684	29.0636	20.6065	121.123
adenosine	26.8289	62.2784	31.6894	23.4745	23.4289	29.2294	35.0984	32.3225	23.4086	33.2508	34.9559	27.3987	32.6056	28.98	34.6311	42.897	36.3046	39.8985	37.3729	32.3837	31.0463	26.3419	38.7739	42.5083	29.0126	30.8074	40.0192	37.2131	29.7634	43.1087	27.2417	29.0719
Urea	20.0655	29.2417	23.5365	26.1702	24.1405	27.442	28.6365	21.074	25.7273	23.3732	26.9054	25.0145	25.5116	22.4039	19.0407	25.9501	25.4825	17.9593	58.5875	27.8026	22.7585	51.8499	28.4325	25.3858	30.4853	57.0508	23.58	66.4999	31.1023	65.3296	18.2744	60.0068
methylaspartate	33.5333	82.333	37.9765	34.2027	43.5847	44.0518	42.2256	33.9335	44.4736	34.5773	43.6349	44.9549	35.5082	40.0399	38.1086	38.1092	47.6725	37.5063	17.3159	40.0077	38.5325	17.5617	41.0509	40.4515	27.3031	22.1898	44.2432	15.7502	28.4086	22.987	31.7956	13.7288
N-acetylaspartate	40.1026	45.3219	33.3361	28.9674	47.4689	33.6666	46.7223	38.8158	22.9953	35.4828	37.8229	25.608	42.9672	44.1658	32.6356	32.6835	45.4667	30.8143	50.4715	43.9663	39.5559	43.5793	50.056	44.7597	31.8108	47.66	36.5532	48.9178	38.894	42.6176	29.8457	35.8618
glutathione reduced	28.4065	78.3857	38.3701	39.483	44.2071	46.6405	38.4249	33.705	40.1244	37.1437	40.237	38.0796	36.6367	35.8129	33.1083	41.045	40.3404	37.9032	29.6821	29.6515	35.1378	25.6116	38.0294	36.7836	32.5505	31.3273	40.6851	28.246	31.4223	33.749	29.599	21.65
valine	35.6607	65.9999	29.2713	38.1668	41.0608	35.9003	37.8099	31.0226	35.4108	35.5911	35.92	36.7131	35.7322	36.1711	32.0816	38.2136	38.6808	32.2105	50.2843	39.7793	29.4377	44.2318	45.003	30.4796	36.9776	31.8892	47.2285	29.7387	38.5861	30.8962	32.6896	26.1123
urate	23.0429	55.0975	32.5336	26.0542	45.6594	37.6325	24.2795	31.1235	35.3421	43.638	21.1936	35.792	36.9406	38.9938	26.6598	43.0325	45.9039	32.4343	106.795	27.7537	22.6932	97.2021	27.9221	22.4344	30.7389	38.7556	44.9374	53.991	41.0226	39.5709	38.3903	46.9494
ADP-ribose	58.1372	69.3162	46.3636	38.9528	39.7043	40.9653	48.6223	47.5533	28.0394	45.1732	29.345	33.73	58.7182	50.3066	36.3289	41.5607	34.5524	43.641	45.2775	23.863	25.1881	31.5238	28.5983	30.7652	48.2045	48.4279	39.808	36.7771	32.0465	40.9057	26.8702	20.8517
Glycerophosphocholine	26.5111	84.879	34.5864	40.8181	33.5644	34.8019	32.0069	27.6066	29.4963	31.4643	38.1458	34.7149	30.5717	32.2836	33.1481	42.6542	35.7016	39.353	39.9817	33.6166	32.048	34.0329	37.0674	43.1649	26.7645	35.5087	33.5715	39.8916	31.1417	53.2663	25.497	34.5744
2-hydroxybutyrate	6.22071	12.6211	10.0894	5.09048	12.5134	10.6424	10.3093	11.3107	9.66816	6.21714	10.93	10.259	16.9137	16.4974	9.68807	14.9957	17.8959	10.0138	190.78	33.5806	8.8049	204.772	33.1283	10.1132	31.7641	44.2051	31.2067	127.206	33.0033	44.3303	30.5514	111.384
proline	31.8897	83.9855	31.468	46.3773	31.6046	32.5361	34.1782	29.037	31.9681	30.697	42.7148	33.3678	32.9584	35.5265	38.477	40.7815	38.9592	38.5026	35.0916	30.6743	29.1791	30.8736	35.6937	44.9997	27.787	31.8325	35.5623	39.2894	25.2088	45.5767	22.6834	29.0921
aconitate	30.1456	38.0203	34.1396	22.8696	23.5692	33.9717	37.4391	37.8054	21.2523	38.9516	31.5309	21.8439	29.4591	27.9506	24.5187	22.0233	38.9348	23.1542	36.1065	34.3927	32.2889	47.0372	34.0486	32.9999	33.958	45.4875	35.9264	68.5901	48.8773	53.6124	46.0726	61.4633
alanine	35.1303	82.9533	44.3218	34.2141	40.8439	47.4619	40.5852	36.3869	42.041	48.8708	38.9788	40.129	46.4729	28.4194	36.6292	37.8694	38.8195	37.1868	44.4765	32.2209	32.0981	38.1159	35.4155	30.1054	35.9708	27.3464	35.1525	20.4159	38.1765	21.8644	26.6259	14.6794
quinolinate	7.19695	40.3287	15.116	6.74229	24.1172	22.1863	7.49408	6.74056	26.4613	7.58627	7.94386	26.7996	8.76913	46.2568	5.97654	12.7983	63.3534	7.56031	40.1191	11.5253	6.07935	63.3905	12.6968	10.0425	48.9037	128.83	74.0002	81.5666	94.9348	122.212	61.0645	79.7939
methylthioadenosine	26.6347	58.2842	65.4529	47.0928	59.8082	70.3138	43.0858	34.7838	44.1822	61.0163	38.2924	43.5819	35.5777	39.5763	38.6002	28.4798	52.2854	36.8909	37.3205	39.5479	50.1285	23.5533	51.1783	40.7149	38.6018	42.1682	45.7282	33.519	41.632	30.3784	39.9293	22.1323
fumarate	38.2468	48.6527	35.9182	31.5649	38.4619	37.8614	39.5216	34.8031	35.6949	31.2601	32.9133	36.9703	36.8079	38.0375	35.3678	36.5992	46.4914	42.623	39.2147	32.1303	32.2209	35.1574	35.2332	34.8114	34.4578	37.4844	44.2708	39.775	37.4685	30.6899	37.9596	28.5928
ethanolamine	25.2623	49.4621	25.2814	31.4648	34.322	34.0255	32.839	24.4338	29.3194	33.7834	25.6878	29.6196	30.3337	41.9769	26.6719	32.4567	40.1664	32.9333	49.7779	32.4835	28.4406	43.8381	35.3195	28.3645	39.1782	50.113	44.3234	38.1235	39.1586	42.678	34.0035	32.0298
deoxycarnitine	28.6834	45.0921	35.1085	29.7276	24.7782	26.2225	20.2676	37.0194	23.743	22.1572	37.6228	25.4966	44.7912	28.3729	35.5312	53.9707	44.0983	34.6779	34.1576	28.6166	28.817	24.0572	26.2411	37.5468	34.4708	33.1436	52.7633	31.6934	36.9391	48.0304	33.9441	34.9803
2-HG	28.9212	48.2655	17.5973	16.6993	41.1311	14.2059	41.9503	36.6921	41.5529	25.999	35.5204	39.3564	39.4585	20.7681	34.5591	30.0661	30.428	29.9599	79.8275	44.1536	38.8128	60.8125	55.8116	33.2897	32.6421	29.0527	54.7221	63.2686	43.6477	20.0168	48.0696	42.3413
3-hydroxymethylglutarate	17.4833	37.0945	26.4568	18.485	38.1311	40.6554	27.2694	19.8521	32.843	21.9167	18.4257	32.2498	32.0719	42.389	19.5124	20.9719	48.3488	24.8091	94.3391	41.634	23.1076	71.7311	41.5772	21.8224	27.1789	64.6693	42.1825	90.273	34.7014	38.1211	32.9197	79.3892
Hexanoyl-carnitine	29.1442	61.7607	27.2769	39.5221	63.1212	56.7794	64.1541	30.7372	49.7054	26.2264	46.5071	46.0996	42.5176	41.2115	32.9118	50.9595	49.0481	53.242	32.6863	24.0551	46.0172	22.499	42.093	43.7559	36.8267	20.7169	32.0607	34.5201	39.6949	33.6146	18.5583	25.9194
Acetyllysine	21.7481	96.2973	43.8458	15.8462	70.5655	28.589	43.4203	87.2787	29.8274	70.4104	53.3826	34.0129	55.2589	24.4168	19.4691	17.8334	86.2426	13.1011	40.0591	14.1779	16.7033	34.7634	21.079	9.67219	25.2727	41.1773	25.437	56.113	33.6857	31.1878	23.1359	51.3801
homocysteic acid	40.5586	45.0979	46.4762	50.7516	41.366	47.3719	41.6241	39.6175	33.7649	41.1304	45.6423	38.5747	37.7714	36.1262	36.6518	44.9185	45.3047	37.7778	43.2879	34.3047	39.4523	28.9969	52.1033	44.8344	40.4606	50.8019	49.9415	50.5201	44.3431	43.5745	40.9112	35.7554
palmitoylcarnitine	20.3509	37.239	35.5319	38.5055	42.388	58.5075	17.2088	26.7802	32.1601	49.3613	28.0959	29.2333	18.5598	49.8465	34.8805	13.5448	46.9883	49.3677	89.1424	68.4858	39.4644	75.9489	51.5125	37.9944	20.1745	51.759	55.0382	96.0683	22.1331	41.2912	16.4202	81.6605
D-ribose 5-phosphate	61.5792	70.0821	42.3682	48.6259	30.0961	39.1592	39.2836	48.8416	25.3679	54.7655	23.8711	33.5083	36.5473	38.8816	33.788	38.002	29.2021	33.3601	38.0097	43.9176	35.2413	31.1882	36.9286	35.1932	36.8523	42.8632	30.8196	44.4422	19.8564	39.1285	37.7182	55.7687
D-Rib(ul)ose-5-phosphate	48.2031	52.4552	40.1237	53.8041	36.6339	39.9757	25.0599	45.8105	33.5785	39.9383	14.9024	37.9999	44.6748	49.8977	25.6076	31.8527	33.2482	24.3241	56.6428	37.9782	27.2643	41.0073	24.6705	25.1356	71.1052	71.935	39.3637	46.1535	29.2759	39.0747	45.4407	57.8805
N-acetylserine	15.6143	62.1525	43.2598	16.3663	40.8625	26.5288	32.1103	32.1502	43.3485	24.6316	37.4703	42.4396	36.4577	38.7614	29.6064	34.1412	45.9681	30.3107	75.5257	28.9127	25.3496	70.6821	32.8718	20.9911	30.6096	42.0829	44.2251	43.5791	43.3259	30.8896	35.4421	42.4028
2-Aminooctanoic acid	54.1753	62.7266	37.7654	73.1757	44.5056	43.7884	39.8936	27.4195	35.9729	28.4747	38.1652	36.1053	32.9528	33.4636	32.378	40.1279	31.4	40.3457	43.5577	41.6895	32.7193	41.0206	51.588	40.8437	22.4098	21.1636	24.0676	40.7716	27.8245	26.5565	17.3729	27.4746
creatinine	20.5775	47.6785	27.4977	39.356	30.9762	29.0859	26.831	25.226	29.1972	25.1114	50.3745	31.2761	27.9649	28.2346	28.3523	41.6943	27.5901	32.2215	43.84	32.3101	34.0229	38.6867	42.9709	41.716	23.7138	48.7286	36.4481	69.519	25.4607	61.5962	22.949	62.2652
CMP	26.3452	72.1814	36.6496	33.144	38.2898	44.3264	37.0225	29.6055	31.958	28.1107	31.8475	35.5979	37.7489	39.3405	27.3016	33.289	31.2277	29.1572	39.6211	27.4165	26.265	24.629	28.9729	30.6307	44.0253	50.6129	41.9689	35.6183	38.5267	42.452	29.721	23.1304
dimethylglycine	7.4358	33.8746	25.3219	8.81158	24.0993	31.1742	17.474	13.7134	17.7367	14.6105	13.61	16.4737	21.6818	24.574	14.0099	21.4526	22.9984	12.6399	113.889	31.3889	19.949	118.145	28.2581	23.5399	31.4854	99.3328	18.0114	93.7524	27.2977	115.798	16.1369	87.0798
UDP-N-acetylglucosamine	28.039	45.1036	33.3727	26.9037	42.9548	44.6424	33.8741	28.4525	32.0903	26.1849	27.153	33.0701	32.8685	31.3852	28.9191	43.5423	44.5141	29.0345	52.025	36.1482	35.6393	54.7055	35.1905	24.1298	48.9367	50.4116	43.7145	48.0185	39.4027	27.8043	35.901	27.3827
5-aminolevulinate	26.192	86.3391	49.5427	33.8374	52.5796	61.587	48.2941	37.583	46.8061	39.8768	42.8702	45.5826	36.7233	36.534	43.4334	41.258	42.8906	47.852	27.576	32.7464	41.9944	25.6961	35.7407	43.1067	25.5921	21.7513	29.7723	26.2677	29.4226	31.8976	20.4137	21.3056
N,N,N-trimethyllysine	24.855	104.936	46.275	13.651	70.0492	30.0826	42.0865	98.6279	27.9891	74.5548	56.3731	30.2733	56.283	23.3481	18.747	16.3313	89.6223	12.306	39.7378	13.2947	15.0496	31.5734	20.0663	10.1462	25.599	43.0767	27.058	53.4246	32.4681	31.713	19.9832	58.156
gluconate	28.7621	60.2482	67.9463	25.4456	42.9165	40.1077	34.1614	46.2331	32.2649	51.13	33.2008	34.3626	41.8432	30.5089	40.4564	22.9649	44.4322	31.6103	29.5743	40.6599	31.6352	28.2179	39.2409	26.3001	31.0302	59.4578	41.6755	62.9071	29.2194	45.1223	39.1018	58.6361
D-sedoheptulose-1/7-phosphate	57.3954	57.4958	54.3221	33.67	38.5485	48.0865	59.2476	60.8031	26.6962	54.1331	39.5363	31.5351	45.7574	30.6205	48.9727	32.7143	46.3249	30.6201	41.0237	28.0609	33.6963	29.93	38.283	26.5879	44.505	51.7432	33.1729	45.7618	25.8261	29.3596	33.8487	35.6979
orotate	22.2506	103.533	49.3099	26.116	39.5973	44.6538	22.9941	26.7477	93.4249	23.4273	18.3251	86.0696	47.1876	33.7156	58.7957	26.7099	44.7549	28.5446	21.3858	46.0328	39.4589	37.0464	48.4393	31.7714	32.9973	18.0647	32.4202	16.3117	30.0929	32.8669	30.2782	15.0012
thymidine	17.5822	40.5233	22.1448	19.7104	23.4564	35.7018	49.2444	27.0965	25.7156	27.9301	35.4816	28.0367	35.0103	29.4337	26.9786	31.658	35.9001	32.603	62.5264	59.0597	41.7088	55.2189	55.7649	24.0649	48.3282	100.552	43.2878	43.4153	47.0268	47.562	52.7728	39.8171
N-acetylglycine	12.3772	28.0495	20.6602	13.5954	30.196	20.7674	20.0838	22.4156	19.3565	12.1677	27.686	20.5186	14.0896	31.3303	27.5664	14.4787	33.8792	24.7138	75.8173	114.25	45.7931	72.1707	97.995	52.2481	18.005	36.7276	65.9269	72.3533	19.1283	36.1003	59.0072	69.8684
hydroxyphenyllactate	9.24257	9.94261	7.80797	4.73931	6.28896	7.79407	7.29062	10.517	9.49572	6.0115	10.2204	9.50038	16.5805	8.225	11.0223	14.3657	10.4628	9.68268	171.41	14.7054	9.02595	175.875	15.7825	7.98115	19.1239	62.1248	14.9877	219.398	23.0481	62.6483	13.9288	230.92
aminoadipate	17.673	46.3844	17.7041	22.785	36.0729	27.9848	77.9416	18.6789	58.75	51.5129	25.1024	63.4509	39.3376	16.3895	19.5978	31.1094	23.953	18.3867	161.455	68.882	36.427	177.571	89.629	32.0166	17.5111	15.2072	24.7667	20.3183	16.7337	8.66084	22.2506	16.4553
S-adenosylmethionine	24.0139	120.663	65.8352	44.6575	60.7644	64.9825	38.0473	27.7006	43.5213	72.4668	34.8033	44.3227	27.8755	36.3852	30.376	28.9916	49.1874	35.2652	41.2647	30.3305	37.3349	24.042	38.8389	35.0582	31.3766	37.2057	38.8187	31.511	31.6686	30.9992	37.3825	22.3358
mevalonate	35.4837	41.7797	54.8391	32.0014	68.0304	60.1076	33.7065	38.3683	52.949	40.856	39.3254	54.47	29.7295	28.3371	32.8534	30.519	50.2269	27.6377	31.9471	26.7133	38.7182	28.6525	38.8822	28.2198	32.4872	41.9764	47.7407	41.0151	42.593	33.3127	45.0961	20.0857
Lauroylcarnitine	17.7747	36.4581	43.0069	39.4324	33.7574	47.2298	23.1951	39.2204	23.4883	46.5717	59.1412	19.4488	24.4556	41.2183	30.6608	35.6042	27.7476	74.1802	70.3624	44.068	58.3301	43.3861	48.1663	61.2015	34.6767	55.2166	47.9198	50.5591	25.3863	36.025	32.9623	48.9145
betaine aldehyde	36.563	48.2759	38.1951	44.3892	36.5878	40.0497	41.0065	34.8781	35.565	32.3036	41.8066	37.0615	37.0067	37.4052	38.3142	44.86	35.863	40.9365	39.5527	35.6283	35.3692	34.7372	44.7731	47.5806	33.9619	40.3553	43.0015	40.3091	31.2514	50.245	34.2789	40.5964
ornithine	22.3542	77.4566	42.0615	27.3631	52.0187	42.6675	36.0168	25.7673	60.1236	31.4552	25.4745	51.6611	47.7011	49.843	34.3263	39.1417	45.2871	33.8466	89.136	46.6434	28.4237	84.3274	64.3571	23.7917	32.0093	20.682	48.1017	30.2453	35.592	25.9468	27.8285	37.6031
UDP-D-glucuronate	12.1111	45.7986	20.2138	33.5642	50.8019	45.8618	21.044	22.7987	36.0579	32.0573	29.8627	28.088	23.2201	27.9858	30.4475	24.9198	40.9905	30.0706	18.2801	22.2055	41.8359	13.1846	25.1206	26.2542	30.1878	24.6874	33.1712	20.0997	34.6579	19.6555	32.3418	11.8166
Trp	56.9708	52.6271	51.9366	53.2155	42.9904	55.9451	45.8671	38.5023	25.5321	46.5967	28.3143	26.6528	54.8156	18.0489	39.0074	49.3506	27.5527	32.844	55.9025	58.7048	32.9673	51.5349	58.2029	30.8403	27.4096	21.9852	27.565	23.7205	21.6625	23.1739	24.5693	28.4037
Decanoyl-carnitine	11.6809	32.611	29.0245	44.311	49.5088	62.6944	30.9395	24.2589	24.6609	44.2251	46.4257	24.9329	19.5979	37.9385	29.9252	36.752	33.9273	61.1168	65.5129	37.9521	50.4154	48.4438	55.5392	51.2085	18.8976	42.6632	46.2359	55.9685	31.1215	42.8324	41.0914	45.6338
N-acetyl-glucosamine-1-phosphate	47.1726	45.4514	39.1306	42.8567	39.9657	45.9994	48.0353	42.067	24.7399	43.5512	37.5222	31.6767	46.473	27.6213	41.4905	36.0271	43.0276	37.5154	37.2405	47.0359	25.7603	37.6373	37.4128	29.1049	38.5668	46.7884	29.0229	47.306	33.3185	28.7894	34.3962	36.892
Trigonelline	43.3054	65.6134	48.1297	84.3999	58.913	65.8702	46.2441	39.2068	45.9437	41.4517	43.7596	48.0647	29.5289	30.4592	33.6257	290.558	29.745	47.9712	4.63717	9.93703	26.7728	5.67482	9.20697	70.8732	20.4017	15.2484	6.24667	5.80057	18.4792	38.5967	4.39635	7.70763
cytosine	26.5341	75.6934	32.3179	30.5878	63.4568	48.7605	33.127	27.8637	42.8162	38.7507	27.4857	36.8487	30.2591	49.3215	28.6125	34.066	43.5522	32.0614	28.6787	33.0089	29.148	31.9943	33.0619	30.1065	39.9665	36.7742	47.506	30.3668	44.6656	46.7669	40.5909	30.1912
N-acetylneuaminate	24.0455	59.2956	28.0731	48.8724	77.7642	95.1434	71.8226	31.7612	52.4262	25.6699	46.8243	59.0311	27.0997	37.3791	30.2831	66.0122	33.406	44.5993	23.9213	11.2252	34.8579	23.064	36.5849	33.0831	26.3582	23.8294	38.8844	27.4198	36.3137	29.1542	27.7205	16.0313
isocitrate	26.1626	36.6833	30.3459	23.9031	20.4933	33.0361	36.2802	32.4458	20.2785	34.0074	29.626	22.9653	27.1148	28.6241	20.5542	29.4473	41.1355	24.5885	40.9301	39.7835	32.9049	51.4779	31.5503	32.6987	26.7021	38.935	40.0248	72.1321	42.3145	62.2393	47.775	72.5167
r-Glu-Cys	37.5529	58.8608	44.0577	28.4797	52.7014	33.9295	19.4067	39.1788	44.8845	34.9661	30.9489	46.4539	36.5245	36.9467	42.315	22.9302	49.9378	18.8515	31.3397	27.1002	33.5663	23.6087	40.6978	24.5587	32.9452	29.5142	37.6092	42.2903	34.9373	26.4875	34.1671	22.7469
N,N-dimethyl-arginine	24.4741	49.906	40.8369	23.9132	45.1703	43.0235	26.6135	26.0062	30.6884	26.2773	22.5219	31.0258	38.971	40.1898	23.5023	28.4379	50.3938	21.8744	56.8577	40.1365	25.8521	56.9537	34.8531	24.6825	48.3996	61.0346	32.4586	74.992	37.1102	44.8273	36.4768	81.091
citramalate	30.8928	54.5944	32.9653	16.3085	24.8849	17.3388	55.8475	41.6565	26.7435	20.1137	28.8654	25.605	42.3144	21.131	40.2581	28.477	33.3602	28.533	101.367	45.4499	31.9231	64.2337	43.7422	25.642	28.892	69.2725	29.5694	83.4598	23.4893	36.3939	35.7716	55.3873
adenosine 5-phosphosulfate(APS)	4.99791	46.9085	42.6613	16.5491	57.6237	53.5037	23.5246	18.9586	24.1921	55.1368	29.4056	18.5786	15.9024	24.5737	10.5449	32.1019	26.5048	17.2621	25.9801	20.9439	32.279	27.2033	25.9624	20.7867	31.6068	64.7485	31.3512	64.1521	50.2045	46.434	42.8823	34.7345
glycine	30.8015	63.4101	33.5349	35.4928	70.1202	50.2916	44.1041	31.4336	30.6555	31.1522	43.7412	34.1056	36.1016	32.2402	38.5263	46.5328	33.2755	51.3349	27.6608	28.2363	36.0858	23.2392	34.8822	47.6202	22.7638	22.6624	37.4101	23.7217	22.7262	24.1135	27.3688	59.9531
dihydroxy-acetone-phosphate(DHAP)	56.6041	54.788	44.5417	30.3773	24.4091	32.7841	33.2204	49.299	31.1443	45.7276	29.1268	33.9886	36.215	39.298	35.3305	59.5437	29.1505	46.3303	26.5528	42.4989	44.7943	33.4034	39.4161	56.5445	23.6815	31.3645	28.9391	38.5772	16.4718	36.1306	34.5183	60.0404
trans-4-hydroxy-L-proline	25.8619	146.343	74.6325	27.1087	69.6783	90.0774	64.4501	43.0632	61.6917	55.2629	50.0346	57.054	34.5609	36.9005	52.9015	24.0392	46.1979	56.4524	8.26619	30.6385	42.3803	7.07352	30.8136	38.4666	19.1364	8.72373	15.3472	5.79609	19.142	7.32207	12.3713	6.06144
2-aminobutyrate	26.0772	108.881	31.7785	17.6508	35.4757	30.9524	19.2612	18.4037	36.8473	13.4683	21.512	33.2783	36.213	26.51	18.5277	24.6961	29.6837	24.0806	168.249	44.2732	15.2923	155.986	52.7987	12.4302	23.2911	26.2882	59.7655	71.015	37.9107	28.9095	42.128	48.7508
cyclic AMP	18.4863	49.3159	23.9638	28.0977	43.8709	29.5903	19.6876	21.4522	37.7503	25.795	21.1008	34.9966	21.5162	30.6153	21.3026	31.9966	75.1243	27.2767	21.7602	25.8175	37.8461	26.3736	29.6471	27.7611	32.0402	43.9893	96.5724	27.524	74.786	51.466	87.4695	15.4196
indoxyl sulfate	34.5301	25.3386	22.1331	24.8472	14.0349	8.93969	14.7154	42.7516	20.9912	19.6085	20.6136	18.7108	43.5596	23.15	32.1004	45.2388	32.3694	18.5902	49.3784	51.2523	16.1407	62.5587	18.3656	23.1784	17.7651	73.7079	10.6272	185.017	9.32286	57.1206	13.806	171.843
galactitol	33.0017	97.1646	44.0348	30.2862	60.6478	57.9547	49.8067	28.4658	46.363	36.4395	38.7414	52.8224	31.0243	31.7093	33.8073	31.9549	48.5546	40.8709	57.8583	21.0161	27.9242	38.8538	35.2104	36.567	41.0153	33.4235	36.6866	48.2857	52.6203	30.3808	28.4168	30.2956
2-aminoisobutyrate	27.1621	108.588	31.0972	16.7354	33.3466	29.2046	19.1158	17.5749	36.6644	13.8968	23.7207	35.8429	37.8167	28.5401	19.641	25.3184	34.5351	22.1126	181.066	47.1003	16.7325	171.891	49.5461	14.2689	25.7794	30.4402	55.427	79.4069	37.0003	28.9463	43.2046	46.5002
octulose-monophosphate (O8P-O1P)	44.73	49.0214	46.7423	31.4731	52.9889	51.8203	44.475	41.495	36.4794	40.4277	34.8793	35.2608	33.2609	36.2471	37.2018	27.0752	46.7665	31.3247	39.2278	31.6133	33.2162	45.6062	42.1605	26.8156	35.732	44.0383	37.3326	50.4698	36.9225	36.767	34.6633	30.1485
r-aminobutyrate	20.7184	104.062	34.5958	59.6834	72.6215	60.6791	30.2395	29.0952	30.8334	39.3103	36.753	38.9273	29.8743	19.9727	23.6499	44.6261	39.0788	50.7069	24.3016	11.5401	22.4778	18.8231	27.9227	31.1166	11.9402	23.8139	41.6285	82.2192	17.8829	19.8929	13.2803	13.3193
FAD	44.3368	48.7598	41.0942	41.2299	41.4205	41.7552	43.2693	38.6873	30.0377	48.7818	32.5486	27.4116	39.8731	28.1974	33.2946	42.8697	42.4079	32.5662	30.5713	27.4054	33.73	26.0146	31.6497	29.6299	34.2475	38.6446	41.361	33.8218	35.3236	34.6285	36.5591	20.75
5-aminopentanoate	4.74883	96.015	10.4455	20.3466	192.779	25.7739	196.862	7.01867	42.8054	47.4583	16.6815	71.4855	20.2851	16.141	35.4211	89.6306	42.8569	44.9115	12.8171	4.75122	3.80257	8.58123	18.6903	7.50909	8.24241	8.40319	22.9646	10.5649	9.77427	21.4619	4.22698	10.0005
guanosine	45.3689	38.6385	29.3018	53.5009	26.4354	37.0643	48.0119	38.8471	19.476	49.9331	31.9198	23.4729	28.8341	36.1541	26.9889	41.8052	29.2327	38.7966	30.5507	39.0153	29.8743	20.7877	27.3866	33.6053	34.5217	37.6765	31.683	20.4464	22.5499	21.7802	29.8467	22.1707
Methionine sulfoxide	28.3601	81.3703	40.9405	38.7621	35.9097	33.7852	25.9085	23.8497	38.541	22.0112	26.015	40.3084	51.1716	40.7831	42.597	32.1893	28.9247	51.7977	18.9916	36.9324	49.467	14.0438	23.7545	51.9552	34.7214	28.8467	17.5097	20.1466	17.9911	15.3074	15.0057	21.1459
lysine	28.4347	51.9685	39.9008	28.2873	55.4727	52.8864	37.1713	31.6806	35.2358	35.7067	26.2996	38.0964	43.8719	39.7859	33.8655	35.2227	41.5539	30.4948	78.2381	43.7874	31.2992	78.5241	42.0051	27.8027	47.0439	38.2462	39.3516	35.8437	40.0255	30.3298	43.0743	37.371
methyl 4-aminobutyrate	4.71187	96.294	10.4568	21.2507	188.347	25.4315	200.355	6.95124	44.2007	46.9962	16.5937	72.3648	19.6847	15.6282	35.2468	89.0774	43.2094	43.932	12.6849	4.50132	3.95012	8.25319	18.8508	6.97165	7.96687	8.65671	25.1468	10.16	9.49241	20.3321	4.23903	9.57422
deoxyribose-phosphate	13.4268	67.8565	43.5784	26.8765	61.6817	55.6498	18.0964	20.4471	48.868	27.469	29.3941	50.8529	47.9728	54.7673	20.4181	42.328	52.6214	24.0916	25.7985	41.2247	35.4042	28.6163	49.4376	51.13	40.1111	46.1417	52.2467	24.5206	52.7064	45.7123	43.459	20.7732
3-phosphoglycerate	45.8609	36.4187	43.1555	27.7978	30.2713	60.2251	48.3274	52.3476	20.8287	65.6872	32.7559	25.9502	17.5454	27.364	45.4579	49.411	46.7413	63.1688	20.3357	47.6698	39.4482	43.9045	33.8942	43.5512	11.0637	21.2845	23.435	45.9515	17.0478	38.7982	27.7539	53.6516
3-amino-5-hydroxybenzoate	41.1479	49.9256	39.2246	44.1873	49.819	51.7787	47.2677	38.026	35.048	46.8061	36.3285	37.4186	33.953	43.9861	40.5257	55.4385	42.0591	52.5971	32.3851	38.9138	32.7975	35.4405	40.2676	42.3091	32.2133	36.0127	43.7769	36.6984	24.0112	29.8614	36.174	33.1106
a-KG	16.945	20.5609	38.6221	12.6644	14.9591	23.4277	24.462	29.627	33.514	24.5817	60.7593	26.7727	20.7074	23.8514	48.2536	33.3758	73.498	29.2418	24.1924	94.7153	57.4658	67.519	74.2113	64.1017	21.38	25.5551	41.6823	63.6616	67.2133	32.6953	49.7057	54.7752
r-Glu-Leu	38.6289	31.7628	27.4768	22.3608	26.9757	40.7762	32.0007	34.8419	34.5249	38.6337	29.1965	33.5995	45.5859	49.3265	37.6044	31.5913	52.65	30.2607	55.9991	76.1815	34.9627	60.8366	76.2475	31.3439	36.6277	43.3561	32.0018	30.0214	32.239	33.0082	33.1127	22.3998
guanidinoacetate	22.9452	60.2355	26.0516	72.3543	52.6344	69.9906	45.2573	19.5817	36.8694	40.624	16.3572	43.6869	23.0506	60.7545	19.8816	40.1499	62.2477	36.1574	27.5845	10.7749	12.295	39.8947	11.2066	21.1525	35.2528	76.3544	45.429	23.042	38.8159	53.582	40.6214	22.9663
4-hydroxy-3-methoxyphenylglycol	41.5358	50.2657	51.033	50.6729	38.5504	48.3259	37.793	38.0007	33.2685	40.437	41.0999	35.6562	40.0159	30.6286	39.9007	42.9528	49.0741	38.836	43.181	30.9347	35.3423	26.8375	49.8952	40.1362	38.9291	46.8377	51.87	44.9147	46.3776	44.4341	37.3932	32.9036
sarcosine	10.867	123.785	66.3529	19.9559	88.6618	72.4238	47.275	9.30232	43.4114	15.3191	14.5379	51.5348	25.2257	15.5484	17.7491	38.5549	23.7324	25.1194	120.904	9.22064	8.53893	59.1503	11.8298	10.8914	28.3571	20.0719	26.3579	58.0202	59.3613	54.5991	6.1588	29.8731
saccharate	30.5512	36.226	31.0416	31.9017	29.1345	42.3771	29.9629	30.7614	34.5464	38.4729	29.8007	31.5035	62.9067	30.7453	22.7133	26.9027	31.8867	16.8835	33.7734	57.9559	28.0488	33.4789	60.6259	29.5338	51.9933	50.7823	29.1672	47.7391	37.6671	35.9605	24.0568	48.8531
2,6-dihydroxypyridine	14.8853	73.0018	29.6668	11.5925	58.6233	36.1088	18.9303	10.5086	32.3188	16.7895	14.1492	32.5774	30.9051	42.036	17.5515	22.6481	41.5345	17.8067	74.7947	21.5982	21.9347	65.152	27.6151	20.2196	51.8574	69.9522	51.8852	38.9631	56.8057	53.4811	43.686	35.1653
beta-alanine	14.3812	106.844	46.4172	26.5111	64.7217	42.7738	52.6618	36.4426	41.2904	46.6771	48.195	41.286	30.706	30.797	30.148	29.3327	42.2514	32.2863	40.2747	20.2191	24.8923	36.9555	29.7799	28.0106	18.3732	27.7049	40.5201	30.0838	28.8138	34.767	16.5216	21.5396
pyridoxal	44.2118	53.2342	28.6818	42.8151	31.1565	31.4248	36.6276	20.7553	36.1466	22.6726	27.3758	27.0386	25.1503	18.6963	27.1495	17.1027	27.8239	26.7743	37.6603	47.0034	23.6299	40.9412	34.5982	21.8749	39.1731	54.3984	26.4725	39.7392	34.3754	20.2223	34.4214	30.158
fructose	25.9202	20.9387	28.9406	17.5479	24.9427	29.5895	43.9798	66.8667	20.1521	34.0751	29.9549	33.1762	32.8898	20.7983	32.8659	21.4609	29.0252	28.0524	28.6688	20.8138	23.5353	23.6176	23.9646	24.4387	36.5384	42.0176	23.0415	34.2502	25.5564	16.0331	23.7104	25.8471
glucose-1-phosphate	72.0188	50.819	105.012	15.226	22.883	27.3923	63.5117	78.3047	20.7823	41.4228	43.2116	20.9743	47.8272	26.3299	52.3146	30.1288	39.3527	35.1577	40.5883	41.4187	31.1379	18.3827	32.1896	37.1999	35.6661	44.0143	27.54	27.686	26.336	16.0125	46.991	21.3603
malonate	24.8359	104.077	37.477	46.1607	27.3349	32.7232	39.0996	30.1828	34.1036	38.8274	71.3305	37.0785	30.3598	27.2045	35.8997	46.0267	38.3432	39.5805	30.8435	36.4697	32.2517	26.6579	48.1143	38.7434	29.9378	38.1029	43.2705	37.3197	29.1035	42.4429	22.0431	46.714
histamine	35.5523	6.24238	11.4483	154.616	16.0224	9.22274	10.8937	9.09624	21.636	6.26176	6.76327	23.6149	18.6076	23.0667	23.7537	62.0552	9.84854	31.8973	67.2031	37.2963	9.16085	70.9041	16.2133	32.1018	79.8727	41.9285	17.6718	108.014	46.6264	21.4837	12.3718	108.053
guanine	43.096	30.7089	59.8813	139.891	40.2277	84.9669	87.1808	49.5993	22.2073	49.6683	53.9054	30.9594	25.2899	21.221	33.4768	55.07	36.7378	45.9971	13.1661	32.381	29.4648	18.0301	22.2097	27.4529	27.8689	21.1601	18.2404	17.632	17.306	18.5431	20.4765	11.257
cytidine 2'3'-cyclic phosphate	35.0478	48.1612	21.5494	14.176	22.6813	23.3323	34.5843	47.1222	47.2103	36.5936	10.7289	29.3503	94.8623	64.8168	23.9226	11.5504	21.242	33.8858	50.1254	18.6222	18.8398	17.9479	17.0253	16.8504	84.8985	98.8656	23.9612	41.6867	27.4892	15.8452	25.8609	19.4789
sebacate	48.7827	54.7936	44.7037	33.122	19.0003	18.3256	26.8144	39.3837	28.3565	32.6442	34.0258	28.3532	15.2943	18.4422	30.8839	54.2319	25.495	38.3819	31.6943	43.4995	24.2104	17.7331	27.9109	21.3535	21.5715	33.7427	21.5447	41.7436	23.9983	32.2341	23.6767	48.7226
4-acetamidobutanoate	34.9904	43.8053	40.6599	51.7747	35.1812	37.2813	38.1802	36.1874	35.8879	34.7405	38.4286	35.5448	35.3135	38.3608	38.2659	44.2217	38.7598	41.8936	37.4443	37.1881	37.8122	31.8842	48.3737	46.6205	32.5558	34.8839	39.6978	33.5343	29.6916	41.3509	30.2772	32.2379
guanidinosuccinate	30.232	32.526	23.4776	23.2266	31.9137	27.2719	28.3129	27.8062	18.1236	28.1971	28.6738	18.8803	31.1288	36.1796	29.7687	34.0782	42.637	23.7748	49.6387	32.4985	32.5759	39.8137	39.0525	31.8581	28.5717	67.8282	32.4822	113.667	29.0789	69.0401	26.7137	119.124
D-erythrose-4-phosphate	52.2803	47.6644	24.0195	12.3959	18.6377	21.7834	25.4692	23.9089	14.1561	25.8312	10.8297	17.3844	33.3846	22.3251	20.518	16.291	20.7509	18.7529	20.0212	17.1907	18.4058	17.3394	16.981	16.5949	38.3992	33.6994	20.4509	20.9135	19.018	11.7406	16.6745	17.6538
glycerate	32.9244	28.3435	24.3096	19.8069	26.0722	40.8416	53.4782	36.5163	18.6177	56.4483	32.1272	23.5646	19.4095	27.0739	30.6125	42.0263	42.0468	47.0144	30.7089	33.552	30.1625	34.0029	34.0716	34.9858	17.678	25.0921	29.6581	37.6004	20.9094	17.2693	22.7113	33.8328
N-acetyl-glactosamine	37.3441	33.7047	25.1674	60.3266	35.8039	41.8963	44.2561	34.1103	31.9758	34.6356	36.5842	41.8927	22.4052	24.9979	33.6061	31.9241	23.1265	51.3083	21.7434	23.6349	24.0857	23.8088	27.58	22.5687	25.4072	26.681	20.8048	24.9078	17.8775	22.3514	21.893	21.8989
N-acetyl-glucosamine	35.7103	28.5094	26.3993	59.5739	30.6021	43.2432	47.4368	27.6336	32.1301	35.1933	37.6326	40.7006	22.4007	23.3423	30.6984	24.9413	21.854	48.8778	21.9679	21.4926	22.3033	21.3398	26.8128	27.7308	23.9153	26.1564	19.5663	23.4659	17.276	21.7553	21.9199	20.8957
Methylcysteine	25.4778	47.6711	24.3954	20.3241	41.9897	35.3394	29.3859	30.6056	31.8268	30.2548	31.4703	34.4256	42.81	29.1697	26.3208	34.4665	29.0491	23.8858	97.5454	20.5697	26.3589	81.6556	24.1836	21.5676	39.1795	40.2911	44.314	44.6534	40.2912	42.9248	28.5301	38.9242
deoxyguanosine	15.1624	67.7472	24.3364	10.5019	51.6239	20.2596	18.758	15.8291	28.6854	21.5705	15.1673	34.5175	44.8639	41.3612	25.274	30.4579	75.5652	32.8067	70.761	14.3404	28.705	59.5927	24.1488	29.8852	53.9016	85.7424	42.6079	51.6631	62.5177	38.0707	54.1875	37.4404
homocystine	39.1304	73.781	46.1958	69.78	139.971	92.4274	60.872	35.3237	92.3964	32.848	55.8255	91.2253	27.4733	75.3114	37.0028	35.1822	93.7044	51.5136	9.77912	30.8084	46.8256	9.39183	41.939	36.651	18.4069	13.5743	56.5508	7.52264	32.5961	8.28798	42.2432	3.85142
N-Acetylputrescine	10.4119	66.7426	33.0549	9.06796	40.0837	34.9796	24.3286	28.0343	41.7506	15.7801	24.1472	37.4041	46.9638	33.1648	50.4139	47.9924	45.2863	35.7711	50.1905	46.3203	37.6761	63.6178	39.3663	43.2258	38.8962	36.4902	37.0373	57.4408	38.0769	43.8657	30.4563	47.0684
allantoate	7.6112	23.5431	14.3923	4.14502	20.6485	14.8121	9.38021	8.56174	17.0561	9.23342	9.41394	29.3962	8.98041	7.99484	7.29335	18.8694	11.5368	6.3875	41.2527	16.1987	10.1285	50.4192	24.1886	6.20951	15.4154	28.442	5.13253	276.238	10.198	38.2556	5.79646	330.542
acetylcholine	25.9143	39.3506	34.5271	27.3007	21.5052	22.2191	17.1968	44.0495	20.7519	17.8546	35.6613	24.161	64.6739	26.4822	34.5598	61.1635	51.6555	32.6364	32.5779	27.0272	29.3126	22.2119	23.0141	35.0253	39.5507	31.0677	80.5282	30.2549	46.46	55.0169	49.9038	36.1444
dihydroorotate	6.88766	106.367	51.2502	29.6734	47.7722	58.0633	22.3335	21.3444	155.796	7.42063	16.2733	65.6244	39.2233	85.7405	47.8335	21.7872	48.7572	21.7436	16.0746	50.1467	39.1214	12.5157	72.1902	13.9412	25.7088	11.662	38.513	20.3915	35.8281	13.7738	28.6459	7.19154
N-acetylglucosamine	45.3605	85.3119	60.0708	95.4668	45.6007	51.8348	53.6439	25.8104	37.214	47.4347	58.4206	39.9548	57.675	108.14	146.191	54.0493	88.7449	63.3711	63.9882	38.2077	65.2781	39.6265	53.6797	72.6424	51.3998	104.2	68.9957	47.0014	42.3448	46.3393	31.0719	35.486
isoleucine	31.2285	35.5932	26.1126	28.7109	60.0522	43.577	43.2567	30.6418	29.769	34.3278	28.2954	38.213	37.1471	32.2406	27.6869	33.9351	37.9358	25.0729	87.7049	40.8577	24.3469	68.1613	57.8741	23.3663	47.1483	45.9417	55.1792	35.6956	45.4893	28.9939	42.9752	25.0925
ophthalmate	124.98	64.5122	38.6851	38.7782	37.5011	21.7398	17.3885	36.0841	33.0169	27.1631	22.7335	35.8846	48.5787	18.352	25.0237	32.1702	27.051	19.7478	49.4869	63.9281	23.7489	67.0944	76.1132	20.6605	20.6075	21.4621	32.3432	43.2129	29.5468	18.9471	26.486	35.1073
thiamine monophophate	39.0723	103.795	28.66	29.555	43.4301	38.3331	51.1656	34.4834	25.1603	41.7519	35.9616	37.4183	39.5775	36.4748	22.8553	29.9598	35.2285	29.2753	27.8672	14.1066	18.8874	16.629	23.1096	24.3762	46.3464	47.4465	37.9895	33.3233	25.7087	34.8924	24.3327	20.8546
Taurodeoxycholic acid	36.6172	46.8117	42.087	34.3993	42.9203	43.5443	43.9689	35.2216	28.6381	34.8317	37.7243	33.0269	36.6832	30.965	33.9649	30.9054	41.984	30.3867	38.1279	30.5234	38.8754	29.6179	32.27	33.4219	41.3534	52.5043	50.5086	47.7281	46.8573	38.5957	43.7948	32.301
6-carboxyhexanoate	39.1635	52.344	38.85	36.7224	29.859	38.3137	38.5413	33.7193	34.2018	43.3646	35.406	33.5838	34.5054	28.3363	38.9709	50.1231	33.5924	45.5055	38.7752	33.0417	29.9286	31.1896	33.8439	36.8708	35.6418	45.8866	30.9882	49.2203	33.3777	36.4603	28.9467	44.1339
L-arginino-succinate	29.9947	58.739	41.0384	29.9947	72.3248	57.8847	44.4759	32.4145	56.0344	35.6041	30.893	57.8815	31.6877	54.0551	27.5347	32.4147	57.9918	43.1272	39.1609	26.6244	26.7342	36.9828	29.3888	30.861	34.1098	31.2155	41.8473	28.4723	35.6015	23.2906	41.8827	29.3285
nicotinate	20.8098	46.4597	59.582	4.30402	15.5962	11.0863	11.9363	56.0618	16.7136	12.7754	28.9645	19.5924	67.2175	29.9666	214.272	21.5415	186.037	44.1267	7.83758	10.2563	32.5239	7.58674	17.0312	29.615	53.5294	8.54809	7.02757	21.2785	5.86434	12.1346	5.50989	6.91556
lactose	47.9051	42.3281	35.9487	28.5349	15.911	29.7135	44.0895	72.7708	30.2866	70.5782	22.7987	35.5673	29.638	24.1611	181.924	22.1276	13.2071	20.1084	37.1897	25.6249	20.3588	49.8165	21.7821	20.1094	37.9018	34.8809	12.2872	61.403	16.8803	39.8152	16.2596	65.8972
urocanate	36.7786	38.8607	25.6261	15.2779	4.82847	5.91146	18.2886	30.5	91.4961	27.0067	25.7954	113.686	22.5339	8.72888	20.5267	32.7671	25.8368	19.6295	18.2854	25.8646	16.479	19.6462	20.7138	18.555	67.4086	33.9017	16.9605	45.3594	74.892	50.3511	10.0665	47.2898
N-acetylasparagine	22.2801	26.0294	26.2736	25.1263	37.4975	28.5285	31.5688	38.3128	35.9432	18.4227	35.814	37.7115	25.5023	30.1475	37.6805	31.9111	35.6675	35.6456	124.867	42.5237	35.9993	208.393	53.585	26.7114	35.4719	41.5504	24.7475	91.8868	38.3469	21.7676	25.0996	112.368
r-Glu-Ala	31.5841	43.5454	40.8089	19.1824	31.3001	34.405	31.4194	54.0139	38.2494	100.845	35.1806	41.2419	44.8895	31.732	49.1213	32.0341	34.9643	29.7112	55.9369	59.324	35.9105	60.6108	49.3705	36.2902	30.0729	26.0039	28.8987	19.6716	29.7411	16.5051	22.9295	16.3595
glucuronate/galacturonate	34.3293	57.808	84.0639	17.243	32.4995	28.0471	38.8669	54.9572	23.4175	66.8352	30.6097	25.0426	49.7007	22.0789	35.2624	23.5317	52.2816	16.2648	28.0303	29.0227	27.5915	18.5292	31.0036	18.6521	42.2462	47.4334	52.0313	51.1362	34.5714	34.7526	43.2684	59.7316
pyroglutamate	37.4313	76.2254	42.1779	34.7211	37.3681	45.8148	16.4921	31.9536	38.8697	38.0613	38.3874	42.7964	25.3434	41.0446	29.4905	26.9099	47.0431	28.5121	41.9645	40.3545	31.3487	31.1748	46.0315	41.8298	23.6951	30.947	25.0095	48.3543	36.2969	34.9326	28.7709	38.6201
cholesteryl sulfate	43.4901	38.6871	36.0135	30.1158	42.2068	38.7822	44.207	47.3122	30.652	42.6125	28.7835	26.2607	50.9279	39.6808	28.4024	28.5306	46.9405	22.2666	39.9949	31.11	20.596	34.6392	34.8177	17.8385	57.459	48.6246	47.8524	45.4578	46.8735	37.9448	38.7906	27.8568
riboflavin	26.111	32.2344	36.4818	43.7506	42.9075	55.8205	35.8657	25.2761	31.0573	33.7557	29.0218	33.3708	35.4986	25.018	23.7747	37.0566	37.0674	31.1992	50.0638	24.7541	27.7026	45.8641	27.2976	29.1264	39.5315	37.5294	30.8642	39.982	33.4603	28.0491	30.4149	23.5207
L-dopa	66.5059	53.9713	32.5248	85.9295	53.9768	63.5713	80.9282	55.336	29.6241	67.0398	37.3166	46.3889	29.5668	32.1068	42.1067	46.9579	21.2961	83.9766	20.7285	20.6565	38.1302	15.5409	29.9584	40.5346	23.5272	31.1049	22.4429	21.5866	9.3889	17.7557	20.564	26.1024
2,3-dihydroxybenzoic acid	83.2349	47.6691	78.841	30.6104	55.0885	29.2995	128.415	59.9277	68.7744	28.4334	60.1901	86.5014	40.7833	18.6716	71.4699	43.4248	33.6753	74.5133	4.31475	8.86863	12.0549	6.32061	7.1539	18.1499	65.0881	9.86443	7.56564	8.59037	44.9697	3.83327	8.20068	6.46707
hydroxyphenylpyruvate	12.5465	14.929	26.6606	11.0713	12.2617	11.2711	18.6887	31.8534	20.8765	18.7798	41.9319	23.2336	40.9566	12.2718	32.4364	38.365	18.1085	28.2326	123.058	31.3231	26.9485	209.601	32.5916	44.0414	27.4424	63.6458	34.0127	129.572	83.7834	69.1336	28.4954	99.5307
O-acetylserine	15.7416	71.1215	41.5463	16.5723	33.6996	30.6223	35.7162	39.8263	41.5038	23.2519	35.8247	36.1493	35.0689	45.327	28.5994	41.3937	39.2706	43.8925	59.5921	25.1651	25.9562	57.8946	30.3406	25.2873	38.8651	44.98	42.1181	49.9727	38.9401	43.1706	42.5707	46.0777
trehalose/sucrose	25.0607	28.7953	33.6455	34.1423	19.3138	19.4855	23.5947	22.3577	26.1428	75.6447	17.1602	62.8517	40.4322	10.9914	23.1817	51.0077	23.4662	22.7006	8.00357	11.1465	15.6894	16.7282	16.4043	15.21	27.9541	20.3613	10.2488	20.9867	10.0771	10.5663	12.2313	31.2139
N-methylaspartate	45.0328	34.5886	62.0052	55.2128	75.5848	101.467	64.0301	32.8054	38.1273	32.86	36.3197	49.5732	33.8597	17.2388	32.6547	63.1799	26.2004	47.5421	28.4857	17.5084	9.48521	20.6827	19.5394	37.4166	43.0228	59.6324	19.8414	11.6154	32.9103	14.9409	16.4211	8.51979
S-carboxymethylcysteine	67.954	158.152	68.03	81.402	167.378	128.363	142.771	41.4331	88.9102	112.658	54.3307	119.198	53.3473	25.1827	48.8159	35.1424	82.5988	45.0362	27.5573	24.5604	46.1889	27.1252	27.1864	33.6477	30.1547	15.17	33.1943	18.287	35.5249	19.529	14.5053	21.3586
r-Glu-Val	90.0083	24.8628	31.7316	33.6644	26.9365	29.8639	34.682	35.6278	34.5884	45.8988	31.2223	34.0543	42.4168	32.3386	43.5349	27.8895	35.7412	29.6939	46.2181	67.4987	34.7382	51.9143	66.4819	27.1928	31.1752	28.742	29.6248	22.5191	26.7576	21.8352	24.873	21.1219
shikimate-3-phosphate	37.9024	105.006	30.1279	40.914	14.119	15.4432	19.25	23.901	18.1967	8.85148	17.1806	17.7037	46.3735	50.3557	32.3332	42.9433	24.0531	41.5925	22.3898	28.8807	23.1854	19.8912	26.2541	26.623	34.934	40.5406	24.5883	33.5823	11.9948	56.8991	9.11236	36.3101
phosphoserine	7.88204	122.26	29.4778	8.39907	66.0276	64.1793	31.9426	23.9424	204.393	16.524	56.5687	182.431	22.9965	41.4048	70.5438	5.92618	89.7874	29.087	4.42419	20.1893	41.2833	7.49902	40.4077	30.0959	24.0132	8.77794	27.416	11.187	12.0696	4.832	22.3534	2.73011
N-acetylleucine	25.3889	34.6634	40.1992	25.098	33.253	15.2048	32.9219	27.8531	33.7016	36.8801	24.3107	39.0247	33.6261	24.8999	31.7397	40.6573	32.7564	36.0908	140.469	41.1972	16.9954	131.989	29.6208	33.8209	20.0916	25.8566	30.4477	35.5812	30.3907	31.4498	22.528	44.3934
Phenyllactic acid	17.4427	69.5351	10.5913	9.15507	40.3136	5.2927	3.56013	7.12218	24.0978	3.4785	11.0053	32.9272	16.6235	9.56328	13.0678	47.7094	17.1047	18.9484	141.819	11.2288	3.26154	142.797	14.1418	4.81995	18.2448	23.3401	11.5293	153.501	16.4833	31.6155	5.37114	155.665
anserine	41.2564	40.6397	31.9854	181.469	51.633	41.5416	49.6605	29.6823	27.8566	50.3673	51.8318	36.5176	96.9578	24.5065	32.6108	77.7622	24.3733	49.0937	18.0737	28.4597	23.6376	14.4156	21.3887	52.2612	17.0012	13.4066	16.6255	28.4407	24.6187	34.5762	10.1307	31.9003
trimethylamine	48.8352	77.6128	30.7455	11.6013	36.0326	18.8636	66.0077	38.8695	67.5984	12.9004	64.42	64.499	74.342	28.2534	44.1961	46.6858	23.3092	42.1753	18.4838	19.7398	7.64175	26.143	12.7195	17.8911	10.6486	21.9066	25.3722	24.3969	6.26102	20.9927	15.2316	21.0216
glutarylcarnitine	9.56311	10.3439	8.88731	11.7296	11.8291	7.64986	22.0676	10.0293	8.79621	22.3222	9.39315	12.0755	16.8499	10.1892	7.85459	12.2708	7.14658	10.4073	181.651	24.9295	10.6209	183.502	22.8878	18.9359	14.0442	57.4829	11.189	213.577	14.2666	59.0222	4.67621	312.604
cytidine 2',3'-cyclic phosphate	27.6671	44.8142	18.2768	10.5195	16.5719	26.1339	32.9339	40.6896	48.7796	30.4146	10.384	27.4661	97.8961	61.7879	27.2044	11.414	22.8948	36.9725	51.2668	20.9921	19.9119	15.3863	17.2788	20.1389	88.6713	86.5352	21.7563	45.2703	28.4213	17.5921	24.8812	22.1162
r-Glu-Gly	92.1593	42.7822	47.885	28.6324	41.9714	51.7274	42.5903	51.2257	34.9539	57.2198	37.953	31.4889	51.0196	40.1082	50.7902	35.2972	38.0979	44.213	17.8437	52.6251	51.2646	20.4524	45.3004	49.5075	21.6246	19.6266	33.238	24.6065	21.0246	12.7747	32.4563	20.8603
Imidazole	12.9041	21.2586	12.8775	26.4399	231.018	11.5674	11.3292	10.7438	12.5237	17.2543	22.5592	11.212	14.3597	17.056	19.192	18.8937	15.3407	16.679	14.1992	10.1467	12.7942	10.9559	16.9588	19.8901	22.7436	14.4686	14.1752	14.4143	14.1256	17.7462	14.7403	12.3983
S-adenosylhomocysteine	114.183	85.2687	45.7679	35.3903	36.7715	30.7887	30.4877	57.5863	33.253	28.3752	28.2459	32.3449	56.4491	31.7852	39.8157	64.897	40.3246	34.7659	17.0136	52.16	22.7685	21.5046	20.7851	35.5238	22.89	17.6492	37.548	15.3438	20.339	25.3071	40.1175	20.3923
thiopurine-S-methylether	35.3364	58.2669	38.9109	42.1686	35.743	42.8798	37.7873	36.8832	38.6399	46.1517	44.071	45.7164	43.9185	42.1268	34.6281	46.3464	48.4712	39.9384	37.9459	34.1304	38.0045	33.8822	38.9051	44.5842	44.0088	40.6531	43.5722	43.1087	39.3256	38.7138	32.5827	29.6714
N-acetylproline	30.7053	44.7483	28.6428	20.8478	65.6127	35.8247	51.0448	54.113	38.9999	38.574	78.6856	55.1937	59.6928	23.1419	100.754	140.126	62.3098	67.5727	21.3894	23.438	26.2118	24.914	24.0715	34.54	32.2363	19.8712	21.3666	20.8976	28.8648	22.4145	18.2668	15.7449
3-sulfinoalanine	7.38559	84.0523	31.5186	27.1783	154.005	371.336	51.6934	33.0609	70.3661	48.6943	40.4186	79.3748	6.80144	18.4006	23.187	17.6092	39.1569	36.8454	6.37979	7.24827	24.7168	11.5831	12.9306	17.5412	3.68309	7.82081	22.1786	8.39582	6.63791	5.69512	15.6175	8.9026
N-acetylphenylalanine	5.08682	14.4847	9.64529	7.94224	10.8241	11.6894	16.483	10.9705	14.6483	10.7167	16.1317	14.4418	25.5534	12.6487	14.0545	29.0145	17.5235	15.1468	181.692	12.358	7.67675	215.551	22.5755	18.2109	29.7967	36.4886	20.5592	93.2778	36.1797	46.202	12.481	125.51
methylguanidine	79.2919	48.7505	51.1643	63.3384	49.3063	45.8056	47.0645	50.4182	56.321	46.9206	51.1333	51.8704	54.7151	25.9437	48.0736	71.0561	29.1909	47.7979	15.6526	22.7791	52.6102	10.3498	14.4681	44.1579	33.9789	26.2974	19.7722	49.8512	18.1258	23.7023	13.7974	37.9998
serotonin	72.949	29.4332	23.5039	42.2606	25.6243	31.2425	45.9596	40.7566	23.9963	59.238	59.8158	24.9483	60.94	19.8245	43.6756	75.5176	36.8129	45.431	19.8153	18.2699	50.625	28.6836	50.2265	73.9434	12.313	28.5058	35.9856	17.4543	20.0501	26.9891	27.6053	11.4153
homocitrulline	42.241	64.548	52.9095	46.5227	32.0238	41.2319	49.4007	25.509	26.0801	38.5441	33.3883	82.9314	37.7352	26.9546	22.9688	32.2679	43.0135	23.7903	30.2337	23.2954	26.9924	26.9047	32.5662	30.6077	13.3219	31.5537	25.369	62.8156	15.6751	44.5612	17.1276	44.8272
pyruvate	60.265	54.6321	37.1689	20.4901	52.5161	52.5727	69.1532	64.0818	36.7312	74.6697	60.2919	37.2672	25.2651	21.9358	34.8092	45.4623	46.0892	37.2233	37.6987	22.9368	50.2483	50.6487	38.0871	37.7177	26.0098	30.2426	39.6497	61.8236	55.3931	42.5185	20.3554	40.8326
glycolate	42.2999	34.7154	55.6553	63.9291	49.1574	56.1444	43.415	48.5382	28.6058	34.7793	35.8347	37.4269	46.658	40.6342	34.1974	35.9972	51.8105	41.8265	32.6521	35.4112	39.605	26.7671	45.8612	32.3383	49.8932	57.3406	45.1153	40.5181	44.1771	38.8854	53.9236	24.3761
5-methylcytosine	25.295	112.738	60.0337	19.3569	89.4198	49.7279	28.5579	25.9019	47.6375	30.2932	23.8696	32.0392	56.2965	51.4431	23.8779	68.0041	65.4412	38.6744	73.6631	31.9446	18.6798	68.2591	26.9591	36.6522	53.6736	71.1984	33.7739	33.4333	49.2161	47.091	42.555	27.666
kynurenate	37.3856	31.3556	40.2987	15.3473	41.5538	19.6378	48.3456	46.0641	29.0631	22.9019	24.2879	32.0362	28.2435	25.4672	76.6275	40.6415	68.0609	114.611	33.9273	52.0212	42.1609	44.5782	28.7927	56.683	33.9749	33.9694	22.7565	63.8319	28.3947	26.9565	23.1169	44.0414
phenylpyruvate	25.1974	32.1778	29.0733	20.0886	51.0088	18.8929	23.1737	43.7273	31.1361	43.5108	27.4607	26.1624	62.9564	20.006	40.1803	61.3845	75.2058	40.8832	93.2772	42.4869	30.7538	130.157	51.6474	35.9397	106.218	54.3879	36.1642	61.1652	71.9541	33.8057	29.3366	48.6856
3-methyl-2-oxindole	128.705	24.8729	35.3085	39.9729	28.8206	15.1837	72.5449	65.8505	24.5593	29.1856	51.4317	32.6096	42.738	30.015	111.063	107.85	90.6266	65.9262	0.182829	22.2514	39.7693	0.69242	5.52064	76.5291	44.8226	7.14256	13.4061	1.0577	29.4953	6.9555	11.2226	1.59735
dehydroascorbate	0.1336	0.156167	0.0716751	0.0612487	0.135404	0.046624	0.0985567	0.0474923	0.0294095	0.0252061	0.0394953	0.110937	0.130501	0.143577	0.229756	0.0552604	0.109927	0.107951	0.0446186	0.0609331	0.143302	0.0380509	0.0429432	0.259822	0.235937	0.236593	0.0524416	0.202419	0.0759942	0.0691092	0.0680632	0.0374103
aminoimidazole carboxamide ribonucleotide	24.8341	24.3327	24.5371	88.2317	31.7902	127.593	49.1373	20.7783	19.2746	20.755	23.2116	21.8285	24.0033	30.8774	27.1002	29.3878	29.5371	45.3575	16.1993	79.1909	65.561	27.5588	85.1182	47.7057	11.1167	19.2831	51.2528	10.6663	12.296	39.3959	39.2843	15.039
Deoxycholic acid	542.819	23.1885	77.9898	45.9245	6.70062	5.59709	16.7564	71.1008	18.2013	2.14229	19.7606	19.0035	22.4342	3.60097	53.7386	12.2502	17.5682	11.5344	0.534152	7.90233	3.5278	1.87529	1.87861	5.66836	32.9777	5.64365	34.3384	2.4529	15.2576	10.7252	45.6146	0.985638
3-phosphoserine	9.91043	126.717	28.6442	10.8296	59.2712	62.5408	28.7958	17.535	197.556	17.3013	57.2817	166.551	19.1319	42.8324	75.2784	7.03106	80.2082	32.3731	4.65813	18.4912	39.0068	3.44083	34.9435	30.5826	21.5707	7.7426	28.3848	9.64204	14.492	5.97569	19.9792	2.36417
nicotinamide mononucleotide	39.5451	31.9443	43.7406	109.043	34.8639	60.0328	41.9248	40.9951	31.3039	53.3502	56.7429	33.7363	20.0675	19.7483	61.8441	65.404	44.7292	76.8343	23.7798	33.8623	26.6432	35.4454	34.0678	57.3733	7.52337	13.7945	30.2457	23.2972	20.7444	43.8322	22.0873	20.1214
3-S-methylthiopropionate	80.6149	16.9912	36.1294	21.8874	19.5095	21.1617	31.7497	51.6491	31.2136	0.906419	46.9652	33.909	22.7314	21.6633	88.045	16.0359	94.3005	49.9937	19.9534	73.445	10.0329	184.17	13.9661	50.5553	22.9185	4.34182	55.7414	17.8885	15.9348	20.5183	93.0151	4.45119
cystine	53.0457	7.09926	30.4842	17.4391	40.1642	40.4163	42.7036	58.8113	25.2287	93.0844	12.1748	34.8512	21.7802	13.6661	25.0959	22.0629	53.1476	32.3518	25.7125	14.4333	40.607	56.9501	28.9197	32.015	35.5481	91.3943	40.8314	48.2058	36.2653	12.9572	61.1541	33.3538
raffinose	65.9759	39.877	51.4052	31.7468	19.0402	36.1372	45.193	46.3176	47.9927	71.5378	22.5356	51.6728	55.3617	21.1842	18.8588	37.4305	31.6195	29.4734	12.5175	46.4663	28.7565	19.0989	28.3667	38.6734	57.1632	39.2758	7.09143	24.814	21.4954	32.3838	8.29156	42.6722
N-methylglutamate	21.2328	25.5953	53.5572	40.7467	18.4652	63.7433	17.9908	27.9444	15.874	22.4739	31.0488	22.7083	30.6289	25.6883	34.382	71.2529	41.1854	30.1065	10.476	26.4574	175.594	12.199	19.5419	262.449	33.465	18.4507	34.9308	12.8591	27.143	32.0415	13.6845	8.85812
ferulate	58.1151	115.37	76.5986	36.8847	58.606	21.8136	38.7739	42.8254	96.6807	23.6296	50.5474	87.8763	35.5794	12.0683	58.7762	35.9242	62.8485	78.2286	8.2393	30.7012	18.8276	10.4267	14.0616	14.869	73.9004	28.1476	10.9492	19.7707	60.7036	11.3281	5.81743	16.2959
carnosine	32.8207	28.7509	23.2773	24.2112	33.8972	10.6652	18.0825	37.4108	30.1605	16.6631	34.9683	26.4565	117.033	14.4418	32.8472	20.8291	21.4627	14.855	120.564	49.8621	31.7284	56.4607	34.4356	22.7592	67.3746	51.7827	22.6543	148.873	66.0316	31.4119	29.8266	117.506
5-methyl-THF	45.1614	27.1602	13.792	42.1176	42.5151	49.7516	84.4699	32.9551	21.6489	31.7945	43.4225	28.6736	30.1418	47.0871	28.4418	54.294	22.2719	90.2901	41.2212	23.786	21.35	44.2002	21.7717	55.3748	36.255	46.9564	17.0486	31.7001	24.3286	42.8915	17.7149	29.8812
pterin	21.8566	95.2155	22.8984	21.8757	50.6912	29.5336	21.8195	19.4459	49.3297	12.8564	25.2458	43.9392	25.4177	28.5989	30.9485	42.2264	31.0914	36.5408	55.4885	16.6929	32.726	54.8261	37.6521	41.4128	12.9835	33.5138	48.5778	56.8395	22.7791	45.7644	23.1759	46.735
homoserine	30.9028	246.646	82.8724	27.8677	73.7106	83.9847	48.6612	29.0043	50.4329	42.1429	32.7332	50.309	42.4694	35.9297	34.909	31.9495	52.9763	29.8089	27.7463	24.6655	30.8261	14.7599	30.3154	18.6918	26.9385	18.6509	39.2333	19.2049	25.1351	16.8557	14.5903	15.8996
quinolinecarboxylate	44.8976	27.6909	22.5226	27.2799	28.1866	25.4944	62.0081	39.0523	28.8952	21.3257	31.1365	28.8582	103.236	23.7965	116.53	81.3775	65.1225	16.777	31.8736	69.5055	48.3432	29.3403	27.2205	96.9529	45.6566	15.4982	25.1794	19.2921	25.4383	19.688	28.4615	19.321
pregnenolone sulfate	90.5059	23.9809	36.4596	33.9238	15.5978	25.9145	33.7237	42.1108	23.9185	23.8611	35.4483	28.254	22.541	26.9506	78.1661	66.3848	41.9677	49.7611	19.7305	17.911	27.86	37.3615	22.1098	29.8424	46.9072	21.8629	31.5009	31.6726	21.8443	44.5718	26.3286	16.3634
hippurate	45.3767	26.5881	35.6216	33.202	22.7741	19.0607	23.8107	46.6559	27.6737	19.3829	22.2127	26.8296	27.9668	13.3997	83.8808	17.514	14.3632	29.1473	18.2428	7.70532	52.996	11.3366	17.9576	16.5096	335.787	60.2235	13.4458	21.1382	24.8261	22.7286	10.7742	56.5811
lumichrome	42.8226	42.2414	35.1726	38.4898	26.7225	31.5452	34.9469	39.3304	19.2222	31.1015	34.6293	26.173	64.1092	25.5663	24.2677	59.3191	29.8739	21.5602	20.8959	18.9862	23.081	19.8894	21.2744	25.9195	39.7844	23.4246	21.4496	19.4158	30.4242	18.9252	21.1309	16.5806
biotin	33.5115	19.5518	11.3643	13.2217	7.02397	8.27893	4.46737	16.3244	12.8628	14.9797	23.116	17.0712	23.5404	21.6601	57.4819	16.505	36.6652	42.5965	44.3399	61.6531	37.9309	58.678	61.1218	65.9806	41.6793	47.8985	50.1128	42.3944	20.2478	58.8364	32.5211	33.2826
5-methoxytryptophan	23.4904	54.8067	19.1712	38.9441	39.4184	60.5584	29.1678	29.6905	41.487	23.0653	22.6218	46.5761	31.46	40.288	32.3961	39.6377	36.2573	42.119	37.9796	36.1272	34.3115	45.5199	38.8923	29.5528	67.0044	53.5377	28.2629	15.9144	64.2418	35.3941	24.11	17.7116
cyclic GMP	39.0035	13.2133	43.1024	17.1044	34.5524	35.0927	12.8226	13.9381	24.642	47.0877	23.1597	23.8769	63.7083	34.8915	63.358	79.1795	72.1971	38.04	79.2296	39.207	35.0987	26.0034	49.8146	23.3691	35.4004	37.2063	55.0838	58.0733	60.9812	36.2309	63.9215	15.5567
ADP-glucose	29.3668	28.2432	36.4293	23.4799	43.6903	32.2136	37.9488	30.1575	24.6142	47.5392	22.8889	43.2791	59.83	77.7859	48.3425	62.5543	89.0743	32.0684	14.1297	28.5928	28.6443	29.8858	45.9236	38.0235	79.0772	42.8282	55.2501	39.0663	27.4976	40.6532	44.4477	2.919
XMP	46.7228	27.5903	26.9292	68.8737	63.3681	83.3141	20.774	39.1003	32.6784	37.281	25.8123	21.168	24.5504	33.7341	39.2577	56.2069	34.6045	41.5689	38.2189	47.9402	26.6282	28.3673	39.9504	20.9259	22.6422	16.5534	34.1998	41.4473	20.072	23.489	31.9237	24.4384
3-methoxytyrosine	57.2388	78.0012	80.313	51.7072	84.4612	61.8809	49.8353	65.6714	63.1618	66.4533	78.2785	86.6922	79.7838	41.1475	57.3003	32.4372	38.8761	48.2038	25.4749	7.15903	65.3475	15.1484	32.0085	48.5132	35.6529	29.4588	43.0378	19.6251	61.4331	15.8126	12.1821	27.3011
D-glucosamine-6-phosphate	55.1683	51.6782	51.8708	33.8578	34.7059	32.1945	32.2832	52.2189	36.7331	28.7797	43.0224	36.2573	49.2457	27.6591	58.6794	31.9982	55.9748	41.8927	36.5188	46.2603	31.9453	40.1838	33.6869	40.0816	35.5845	26.4391	26.1853	64.5666	27.0973	28.4094	34.1841	35.5416
4-pyridoxate	105.37	25.9694	49.1445	54.9433	30.546	30.7108	67.9335	61.5514	29.5659	20.9347	42.8808	46.2953	44.0948	27.0703	112.755	105.006	54.7828	70.1536	7.39036	54.4698	36.8013	9.86136	21.4555	58.8894	60.3953	23.3476	14.8293	36.505	31.8622	18.7061	19.8529	35.0399
D-glucosamine-1-phosphate	32.3561	43.7766	29.7256	47.6228	58.7824	89.0821	56.452	30.2917	41.3698	24.2767	58.7947	43.9075	36.4785	37.7025	63.7065	37.6936	43.723	64.2237	13.9347	19.3058	27.5656	18.7349	36.2692	40.8138	14.2936	18.4776	28.1238	11.2125	14.0016	18.4601	25.9667	11.6294
pyrodoxine	181.943	65.1326	61.7385	58.8586	38.3095	8.43149	8.19354	25.8731	77.3299	5.61231	24.9465	84.7105	45.7182	11.6029	86.5034	34.3476	18.5958	40.0667	4.60337	8.30223	7.26967	21.3014	9.90713	9.94255	128.935	11.4584	5.35648	6.24384	42.5649	4.84255	2.84884	5.43897
purine	29.7261	56.7581	26.0649	94.3465	82.308	69.3249	65.2413	37.1604	37.9307	68.0414	67.7016	51.3127	17.8001	43.9457	43.4262	85.101	27.1449	89.0688	28.2585	13.2411	19.5527	7.28011	36.9316	45.8716	22.5345	31.2065	17.4549	17.5144	23.1015	21.3617	41.1496	58.3912

## Sheet: MLN
sample	Lym-1	Lym-2	Lym-3	Lym-4	Lym-5	Lym-6	Lym-7	Lym-8	Lym-9	Lym-10	Lym-11	Lym-12	Lym-13	Lym-14	Lym-15	Lym-16	Lym-17	Lym-18	Lym-19	Lym-20
class	Mock	Mock	Mock	Mock	1dpi	1dpi	1dpi	1dpi	3dpi	3dpi	3dpi	3dpi	5dpi	5dpi	5dpi	5dpi	7dpi	7dpi	7dpi	7dpi
glutamate	28.5751	25.0389	25.6443	24.6897	39.6543	34.4485	38.4391	25.2031	29.3073	32.1872	28.3415	30.9973	31.1088	33.7248	28.9464	44.2473	35.4862	31.1911	28.6596	35.7329
aspartate	36.2819	33.2018	35.2923	36.6934	48.0381	46.4917	50.6669	38.3546	41.9873	39.2396	39.4179	42.2684	27.0831	41.0094	43.9363	47.0882	37.0835	29.6276	34.3656	33.6125
inosine	46.5563	27.5552	27.4826	23.5026	47.0902	34.7994	36.041	45.4091	48.4563	45.4122	40.9137	40.757	51.881	31.5666	29.7444	30.914	83.9513	59.3577	41.0891	69.7657
hypoxanthine	51.239	44.1309	39.7542	37.9035	61.3288	44.9978	49.7583	49.5688	62.7721	37.7874	55.0482	39.5549	56.7927	32.3028	36.5195	38.5602	61.4486	53.4529	42.5978	79.924
xanthine	43.0852	51.5504	46.8756	45.6861	55.3698	44.7614	51.4301	47.9948	61.7057	43.9478	50.9064	48.9968	74.1302	35.2609	36.0644	37.9615	45.9166	49.6863	55.0742	74.1784
phenylalanine	32.4531	34.3188	37.8139	38.5122	36.1898	35.715	40.4915	38.1646	41.2254	34.4979	38.2834	33.9686	116.003	35.0102	31.4229	33.0237	86.3607	69.3864	58.257	79.2163
arginine_1	32.9758	39.5705	36.2541	41.2482	45.0019	47.92	51.1977	39.9006	39.585	33.8207	35.3503	35.2886	52.0234	34.6531	30.0909	41.162	55.8446	46.5412	36.6431	51.8937
taurine	31.4786	28.7914	29.28	30.8001	39.3256	36.2491	40.6167	28.2892	34.0984	32.4468	32.477	31.6175	36.0728	38.6448	32.6565	47.3094	35.229	34.0204	29.6535	34.414
arginine	35.9181	50.139	55.7911	51.8277	51.7301	52.8384	59.7991	58.787	47.6936	42.751	44.738	41.6879	75.4786	37.5351	35.8611	36.3077	86.1116	73.7846	67.0511	91.2111
glutamine	33.1126	28.9761	30.0464	30.9961	43.57	40.2095	42.6296	35.3442	32.3502	48.4278	40.2808	52.3625	71.4261	39.4089	38.5009	36.2687	66.3415	61.8291	54.5727	75.7187
threonine	37.446	47.7202	62.5279	59.1029	57.6391	62.4118	71.3585	64.6718	38.8478	39.1802	45.5803	46.1889	56.1642	33.8615	37.3526	33.2995	76.0312	39.9084	63.9505	56.5957
tryptophan	56.0754	44.0323	48.8399	48.3283	43.497	38.9067	42.5686	41.922	53.8595	44.6019	47.4638	38.0175	74.2876	53.2094	34.1891	48.4348	55.2112	56.1149	59.9324	61.8761
uracil	34.8466	50.7085	42.3655	36.0188	48.0086	42.5131	48.7408	45.8896	59.7858	46.2809	48.0319	53.9985	87.9525	34.3074	37.4965	40.2087	44.2851	39.663	47.2769	75.8941
uridine	36.9341	53.1824	51.2109	52.6021	53.8232	48.3288	43.7578	45.3673	62.0911	38.7469	58.0573	45.031	65.8847	54.5434	50.4043	52.193	37.4623	43.3167	46.8523	55.2594
histidine	26.4276	29.0734	27.1935	26.7607	31.7233	34.9317	43.5648	31.242	23.2786	25.7541	26.5974	26.7582	74.7887	30.638	23.499	36.9088	49.7837	47.2096	34.8068	56.7274
allantoin	17.0385	26.9262	28.1474	26.3902	26.0049	23.2489	24.5168	24.0867	28.406	24.0013	23.148	23.8348	87.6477	32.8827	27.0789	36.9614	33.4271	174.13	33.4101	300.773
serine	38.093	42.7331	43.2879	43.0184	48.549	47.8376	53.1272	45.6021	29.0183	35.9477	38.6594	40.1222	56.3209	26.7744	33.0275	30.9598	62.6806	48.2591	48.4801	60.5985
tyrosine	31.7149	34.0308	28.8695	37.8646	38.9961	41.3886	37.1616	37.792	41.5285	28.7826	40.2025	33.0718	99.3459	28.381	31.8421	28.8186	50.6148	57.5981	42.7573	61.4257
citicoline	35.8536	54.111	51.6261	48.9188	48.8661	47.2596	50.3313	50.9159	33.5169	41.4243	47.6238	47.2651	56.0495	40.3275	39.1916	34.732	58.1745	42.3563	56.6882	53.7504
Citrulline	31.2152	30.4818	38.4276	31.8272	44.9178	45.6245	50.5113	40.1245	29.6202	55.4029	31.8289	48.5908	85.7879	20.133	29.3862	28.7149	55.9214	53.3467	49.6974	60.3369
deoxycytidine	19.4763	21.6755	23.1164	28.14	25.177	28.7635	30.6912	26.1581	25.792	28.4877	23.0547	26.4408	87.1508	34.9054	20.366	32.5559	59.4299	83.7536	51.4318	67.1729
hypotaurine	23.7245	37.767	51.6933	49.6798	59.0509	53.3965	48.1409	44.1663	21.7891	37.1541	39.1885	41.2425	60.7654	32.2694	35.5627	31.6585	44.7371	60.9418	26.4842	63.9113
CDP-ETHANOLAMINE	37.5748	42.1912	47.0549	48.2692	44.5394	48.6278	49.3593	41.4251	35.5049	38.9507	36.7772	41.3519	38.3448	39.9707	39.1299	43.7496	39.3	39.2003	38.2177	42.0661
deoxyuridine	28.4833	34.6779	33.1099	38.6595	46.6373	41.0181	33.7992	36.9103	68.1119	22.7062	48.7594	23.683	88.3183	90.7932	53.6854	64.4173	45.3592	125.825	64.0262	82.114
deoxyinosine	16.664	32.7409	40.0436	35.214	26.5929	29.4434	32.9296	30.5487	20.9349	32.2169	22.4097	24.0768	129.677	27.9414	16.2291	22.6827	79.1076	180.451	97.4631	142.99
methionine	45.8248	51.4865	51.3455	52.2122	55.9767	60.2905	64.497	64.9327	49.319	31.474	48.8501	39.4177	56.597	34.8814	36.0703	31.6097	58.9454	40.4938	38.1414	52.7418
cytidine	29.1442	55.2381	57.0698	56.9564	44.5463	55.6603	54.2905	54.6308	58.3511	41.8668	41.4978	45.417	46.2382	48.7894	42.2794	42.4898	55.5816	49.9306	56.2119	54.7451
N-acetylglutamate	39.1961	39.6986	40.5472	33.3866	37.8667	39.343	41.976	43.8209	27.4291	47.0351	36.4067	47.8614	255.133	35.4907	37.1486	30.9355	34.6658	35.2531	50.7405	59.219
asparagine	39.6477	40.0751	32.251	34.0014	46.3227	51.0155	57.4929	45.5811	36.0615	36.102	39.1435	32.2092	74.8132	38.7423	30.6407	35.5812	64.8357	59.9268	58.94	70.0676
adenine	30.7488	33.2721	32.4659	34.072	34.324	36.674	38.1885	34.7639	41.7852	35.0415	36.3308	33.7127	49.3965	45.226	41.831	44.1716	47.7634	45.7678	43.3818	48.7624
N-acetylmethionine	32.2818	64.1775	37.2821	37.4438	48.1664	43.9016	49.1179	49.6753	41.4816	42.3251	37.5935	48.0016	78.6614	34.9451	32.6832	35.0499	71.2722	45.9573	54.7529	79.2308
phosphocreatine	27.8502	32.8795	26.1231	29.0328	27.6714	47.2285	60.8558	37.618	62.3215	30.2141	34.6448	43.806	31.8829	72.0076	45.4887	46.4784	55.1848	58.8758	56.8923	99.1363
leucine	37.624	37.7898	38.0076	38.7951	39.2122	41.8667	42.9928	42.1893	37.4139	47.5617	37.7088	42.1612	80.155	48.7666	32.6757	36.1966	69.0739	60.8269	56.1493	70.0369
kynurenine	20.7047	23.0882	29.4431	24.9621	24.298	32.8784	42.979	39.0283	18.3643	25.5911	16.424	28.0721	227.056	19.1402	20.5861	15.431	106.077	97.7199	79.1309	146.548
cystathionine	54.7618	60.1587	71.8598	84.2807	41.2054	44.3077	44.2677	43.7692	49.4796	36.8759	39.488	50.8132	69.1378	25.2132	24.6723	21.281	47.9957	79.8812	30.6436	104.345
xanthosine	27.8922	31.226	33.9964	27.9797	29.6676	32.7802	54.0633	29.9481	35.0601	36.3235	31.0712	32.9043	49.2941	28.8696	24.587	37.3177	35.2309	31.3462	32.0944	52.7268
3-nitro-L-tyrosine	21.1401	17.1951	19.4475	20.7957	24.416	23.9533	19.2444	24.8896	21.8068	17.9477	27.5628	21.8416	60.5535	24.4151	26.6308	36.3032	54.9496	55.4989	29.2437	52.6971
N-acetylcysteine	25.9036	30.9939	33.3783	45.0234	37.2988	41.1207	43.0413	41.0623	52.6462	42.4505	37.6881	53.1991	53.0511	45.869	50.3214	40.5687	64.1527	57.6345	47.217	81.6062
1-methyladenosine	38.7958	49.0098	52.2276	50.9647	43.8134	51.4448	47.396	45.1151	55.5315	37.3564	45.4217	36.3581	51.8266	63.3113	53.7206	50.5573	55.9962	63.2066	52.9052	55.8391
ureidopropionate	13.7721	39.1521	29.3917	28.7026	45.0591	46.0345	73.1296	73.1379	57.6796	32.7694	48.0218	32.6052	278.239	47.3665	42.3145	52.5113	40.1146	183.243	60.6656	88.7857
4-guanidinobutanoate	117.839	42.8465	44.5994	44.6763	64.8394	31.1664	41.1027	36.6716	24.2155	23.4106	27.9512	33.3915	16.9512	14.1051	19.2841	34.1209	32.3929	28.4032	26.2849	40.0331
1-methyl-L-histidine	11.0094	37.7555	38.3121	32.2851	20.1736	38.8916	23.6755	34.2971	37.9059	16.2014	36.3312	45.4849	139.759	75.061	60.7755	49.9762	53.3016	104.12	43.8934	186.895
diaminopimelate	25.8062	34.3137	30.4002	45.5457	31.2092	41.5582	49.0007	76.725	56.0375	35.5005	52.3468	32.7348	61.0164	35.3928	70.7802	54.3324	40.5709	49.9726	36.5824	54.9832
O-phosphoethanolamine	31.682	30.7135	30.681	31.5326	43.3772	38.5234	41.0111	29.0803	35.5024	34.6991	33.4298	34.2002	39.7064	39.3187	35.4467	48.7696	39.7261	40.4864	33.6944	41.9469
lactate	30.2928	48.0144	45.3542	43.0265	42.0813	40.8242	45.1291	38.2344	45.2659	36.3804	42.4576	38.1249	70.0731	30.7358	32.1911	34.2799	47.6404	42.7037	34.931	48.2599
citrate	28.2117	31.9253	31.4571	28.3929	31.9921	35.8336	36.3156	35.2837	31.0605	32.545	35.3192	42.0232	40.2619	41.7902	34.12	49.1875	63.7605	71.5959	56.5091	74.4847
2-Isopropylmalic acid	35.3495	34.8815	35.9634	36.3238	47.4762	39.9041	41.6077	34.024	37.0848	40.4597	37.154	37.3763	42.2663	40.4351	37.3305	43.2681	43.1576	43.3786	39.1021	45.5024
malate	31.8448	40.0692	39.2725	38.0918	44.3831	43.156	48.2335	37.9854	40.7467	39.2392	36.4953	40.6199	44.5454	43.5658	41.1978	45.9664	41.9268	38.6521	41.4168	47.7524
succinate	31.8212	49.8321	49.0254	47.1213	51.0342	48.6766	48.7863	44.5901	46.4222	46.5964	44.9791	46.8447	55.219	50.9863	48.1734	47.1655	38.7058	34.7498	51.5213	48.0164
glutathione_neg	37.8338	44.7222	45.9779	43.1606	50.7634	46.2546	51.9336	38.554	43.0822	39.2938	41.532	42.1905	33.5057	41.1841	35.1598	41.0947	36.2696	35.8784	40.6043	37.2682
Isobutyryl-carnitine	32.7287	30.6375	30.4476	31.6037	41.0525	40.6702	41.77	29.3393	33.763	33.3945	35.0633	34.8542	40.5271	37.797	33.3722	42.3114	31.4738	27.8995	31.0091	34.1881
UMP_neg	29.3123	44.0983	46.9392	49.1634	38.8153	45.6735	47.6674	49.4457	33.446	42.0114	33.3439	52.0525	43.4645	35.6619	43.7567	33.2758	75.8657	69.2717	54.3702	67.2887
pantothenate	50.1898	24.6917	41.4056	37.4816	40.8028	30.6302	27.9609	27.4835	47.1617	47.9459	36.4064	38.544	125.623	36.1509	41.087	40.1257	61.3176	98.1228	40.1325	108.454
S-ribosyl-L-homocysteine_neg	24.927	20.6682	21.2173	22.0865	27.7221	21.5808	24.8198	26.9796	42.6323	36.5372	30.5469	26.7811	58.4448	39.8064	36.7673	35.4862	64.3789	60.2434	58.0889	72.2969
UDP-glucose	32.3515	43.5416	48.8581	48.2307	42.8782	48.3505	45.6407	46.9507	35.7716	42.485	39.2595	45.3821	34.0642	40.9785	45.0148	36.427	58.8366	50.8905	58.1025	53.7169
nicotinamide	30.9207	25.9325	26.083	26.5411	37.9295	35.1777	39.6066	26.0012	30.4977	31.4575	30.427	31.9081	34.7047	34.5005	29.706	42.7104	35.0935	33.3464	28.1249	32.8237
carnitine	27.5063	29.066	28.4751	30.1747	38.0322	37.3886	42.0153	29.8059	31.1337	32.8705	32.0764	35.0018	34.0128	32.7962	31.6972	42.7315	39.6132	36.8455	28.2853	34.2976
creatine	30.1688	26.7637	25.3653	26.8058	35.1797	32.8561	38.8888	27.662	31.201	34.4144	32.1015	35.2477	41.6145	36.3604	32.6881	45.3833	35.9951	37.3163	30.9884	39.9625
O-acetylcarnitine DL	29.1255	25.8875	26.3376	28.2388	36.8041	33.6908	37.2126	25.47	28.7712	28.6549	30.0746	31.0536	35.8148	33.5003	30.0507	43.3514	33.0838	31.8812	25.4412	29.8972
glycerol 3-phosphate	39.2645	51.148	51.9844	48.4224	52.7585	57.0495	63.713	53.8784	57.5629	51.1161	54.5282	53.0417	36.26	45.036	45.5264	42.1478	30.0624	36.4221	52.1128	54.4102
Butyryl-carnnitine	33.6463	39.8302	39.5501	41.2043	41.0285	52.7406	47.7802	40.6877	45.0044	36.8451	50.7931	43.7238	59.2898	45.4961	42.2664	38.9984	35.0261	30.2402	42.9656	43.9999
4-coumarate	22.3398	20.4858	21.1207	22.0679	32.6959	32.2373	35.0202	25.5122	28.4173	32.1079	28.9214	32.0412	34.2118	33.5349	32.5915	44.6374	34.4365	33.3415	29.7478	36.9249
isoleucine/leucine	33.6173	30.5889	27.3843	29.2728	35.9234	34.2739	40.2983	28.4914	30.4154	33.0881	31.7154	34.9972	24.0202	36.6631	28.0671	41.9217	22.5652	41.0198	17.9398	39.9277
myo-inositol	43.0167	34.5696	39.2572	37.4002	54.0839	37.6128	42.7239	36.0785	45.3497	69.1459	37.4567	36.8231	56.9884	43.6574	41.2619	48.2423	44.4518	65.1044	56.9249	56.9491
itaconate	18.1804	61.0857	36.888	39.8257	31.8087	48.2678	57.5576	52.7589	100.789	17.4243	29.2983	28.7171	69.8839	53.3663	33.0013	66.0625	74.9812	49.6503	48.1091	83.6547
ADP_neg	39.3608	65.2667	54.1927	54.6274	49.0522	58.1942	47.4178	29.5943	57.6827	27.3467	43.279	23.4006	31.0263	85.0437	63.9763	63.473	20.8395	28.842	40.4782	21.8526
glucose-6-phosphate	32.0147	34.7095	31.1064	29.3386	40.4136	29.6308	33.3367	33.9419	41.795	51.3405	39.822	31.2881	58.2042	38.7225	37.4063	38.1027	53.1815	49.5214	52.4444	60.3075
glucose	40.9725	25.6091	32.087	26.9149	55.4964	39.3378	47.8626	45.2385	36.5963	56.5478	40.5492	51.3193	54.2156	33.7293	53.4403	47.4224	60.8077	54.9223	50.8897	85.988
adenosine	28.9212	24.2393	20.7889	25.1684	32.1172	27.7711	35.4422	23.4778	25.6062	28.6813	27.9545	29.3371	31.7728	31.7189	24.4566	36.9449	30.7559	26.5381	24.1256	27.1611
Urea	28.5371	24.8782	28.731	29.3689	31.7739	31.0793	34.501	29.0116	31.0841	27.9834	26.243	26.2982	60.5075	32.5344	28.1172	34.6984	41.6142	59.1732	25.8763	61.4051
methylaspartate	29.6533	28.585	29.2587	30.6624	37.8468	38.0206	43.4057	29.4024	32.4549	32.1585	30.9961	34.3747	23.5769	38.3094	33.5253	49.3996	29.5846	23.3744	28.4003	26.6995
IMP_neg	52.0011	42.951	33.0477	37.4647	64.8799	42.4001	39.754	38.735	52.9705	48.2599	66.0103	50.0973	50.7912	56.4881	61.6071	60.4125	35.5863	22.3472	41.5362	46.567
GMP_neg	32.2422	52.2222	56.1194	53.113	51.4987	47.8891	44.6362	53.2418	44.0282	48.3074	44.3159	49.1196	41.6951	36.1739	41.5652	40.1114	63.607	53.4466	55.8694	57.669
N-acetylaspartate	39.0382	40.5576	43.2548	45.2382	42.9846	42.2945	41.2952	44.6055	38.1669	48.6818	41.2985	49.0304	48.275	62.621	51.3779	43.978	41.8182	60.5534	49.8561	68.8224
glutathione reduced	32.4047	30.634	31.9629	33.4573	43.0151	40.3376	44.1188	28.2276	31.4208	32.5764	33.4803	34.1414	30.0098	34.9236	32.2866	45.2272	31.1054	29.8774	28.7645	28.4984
valine	37.3978	32.3784	32.5696	34.5938	39.287	38.1006	43.4887	35.4199	35.1832	37.4848	35.1698	37.1789	57.5138	41.9997	31.6428	43.6315	50.1979	42.5905	39.8619	45.3438
urate	34.0387	43.4773	36.7587	33.4679	38.2716	31.4261	37.7935	31.6603	50.2927	37.7941	39.7988	34.9142	183.845	33.4323	30.549	39.8518	43.6106	50.0661	50.0638	82.3068
ADP-ribose	34.5653	36.591	41.3514	36.2362	51.5914	42.5441	48.0717	41.6092	41.0667	53.9764	37.4129	47.6769	48.3131	36.4482	38.5972	44.5104	48.0638	43.668	41.4976	45.333
Glycerophosphocholine	34.7696	24.8285	28.6312	30.1118	42.9661	31.385	41.5153	27.4276	31.6192	29.4177	29.8979	30.5784	33.8421	31.9126	26.0353	42.9373	36.4194	33.359	27.5162	32.7609
2-hydroxybutyrate	5.76259	14.927	11.8047	10.3346	16.8541	13.8195	13.5755	13.3649	20.9269	23.5963	14.8417	20.4737	279.347	40.2074	15.289	30.4204	51.7925	81.5591	65.9472	158.001
proline	26.2958	25.4297	24.9094	24.5269	31.7001	30.6969	35.2146	22.029	29.1001	27.9017	25.5826	26.0601	31.9284	30.3936	25.28	40.7267	31.0752	28.8243	25.0248	27.8135
GMP	29.9242	34.7034	38.0013	37.9667	41.2879	43.4638	42.111	40.8694	37.5835	41.2757	39.3817	42.8753	40.9219	34.7143	33.7056	37.6608	53.1491	43.4487	41.7529	43.5392
glutathione disulfide_neg	51.4615	76.428	73.7912	84.6215	60.5418	56.3104	60.5362	64.2529	79.3556	63.0411	51.8755	53.8455	36.8647	85.6853	87.6827	63.051	54.5444	52.6119	63.9968	61.0163
aconitate	37.7153	35.1448	42.4416	37.5194	43.9289	40.6717	39.8158	36.0792	40.7791	42.561	37.3079	38.1524	45.1426	46.4059	34.283	42.18	45.793	63.1556	47.8235	71.8141
alanine	29.5674	45.0414	48.1207	49.6708	46.6012	52.9976	61.4764	46.6059	37.055	28.1956	37.9082	35.6795	49.4254	24.001	29.2886	28.7585	52.2051	26.7823	28.5469	27.4178
quinolinate	43.7437	34.1277	41.666	47.0027	37.3909	33.9248	41.849	39.702	28.8098	27.0972	19.6597	34.7486	73.3283	46.5176	30.3586	38.1045	77.7781	101.14	35.2327	130.516
methylthioadenosine	42.0928	47.5318	50.9308	58.5338	59.2045	61.0025	67.4368	51.4221	55.005	47.5866	46.9302	51.4809	46.065	58.6532	53.2258	57.2223	53.7979	53.5378	42.0588	54.3373
fumarate	34.9191	44.8571	45.0396	42.5157	47.3371	45.3361	45.0042	36.6544	40.4156	38.2542	40.5273	41.0605	42.8802	44.7254	41.2887	45.3949	44.8921	40.2281	44.9839	46.4871
ATP_neg	29.4397	76.4221	51.8742	40.9489	29.5944	39.1032	34.5156	14.2512	49.5047	11.2779	26.2966	9.65499	15.159	132.774	67.9058	41.1142	6.84574	10.7942	29.1441	6.58626
ethanolamine	25.0784	23.1276	21.8588	22.6136	27.7702	26.7478	30.1142	24.3328	34.5141	29.7307	28.2735	27.6491	53.3425	39.4535	31.1507	37.4985	51.1292	52.7488	39.9077	50.2032
deoxycarnitine	23.3409	28.4156	27.9447	29.2141	33.3009	38.0518	37.9154	29.7084	41.3915	28.886	30.3466	31.4303	44.533	30.8804	29.2953	36.8273	55.4175	52.2229	43.1981	62.0437
2-HG	38.9835	60.4098	32.2759	28.5557	55.5329	55.9665	63.2467	52.4104	49.4383	41.8309	42.0607	35.9003	72.2957	66.2367	54.4595	56.8766	56.933	31.553	74.5512	66.8475
3-hydroxymethylglutarate	36.1824	29.4011	51.684	54.6493	59.3066	52.2065	45.6538	44.9683	53.3926	51.5161	34.8474	43.6553	55.5101	82.7979	64.4254	67.3882	23.7279	61.46	32.302	53.898
Hexanoyl-carnitine	35.8329	47.8067	53.6032	53.2356	55.4401	53.1991	43.2564	37.3861	35.8203	65.4789	47.5485	55.4314	55.1278	71.3295	59.7859	57.0479	27.3718	42.548	56.2044	51.6316
GDP_neg	31.0834	58.2144	44.8941	52.9679	38.1824	48.2053	55.7889	43.8302	48.3385	26.1581	39.8087	28.2334	27.395	58.8315	49.2347	40.2642	18.5525	26.843	36.6537	23.7447
UMP	25.6772	31.9839	36.7519	37.0477	34.2784	40.4483	41.787	37.6292	30.6482	34.0572	32.07	48.3181	37.1519	30.462	33.3979	33.6166	63.7719	55.4272	40.1607	58.5735
NAD+_neg	35.6074	72.8275	49.438	60.4278	61.2849	92.5095	111.696	59.5484	54.7109	29.1611	28.0179	32.4831	21.4983	46.7128	42.8552	43.0905	6.29941	11.974	50.3082	17.6286
Acetyllysine	18.8965	27.9358	25.8863	27.1002	23.7329	25.5383	27.7766	24.177	25.0571	21.4324	18.9842	18.705	138.977	25.0053	19.3275	22.0519	76.2767	134.281	61.8755	125.236
homocysteic acid	41.2876	42.7298	38.6718	41.1947	57.7335	55.3776	57.593	40.5141	47.9663	47.5997	42.6192	49.2324	43.7909	61.8612	51.1203	70.1671	53.4037	48.5961	40.792	48.5761
palmitoylcarnitine	39.1063	64.448	68.5205	70.3673	50.1224	50.7403	49.5863	69.1853	51.2707	60.4566	71.243	68.3839	111.023	84.0852	77.3171	63.1365	37.3489	61.9002	85.1836	95.9114
D-ribose 5-phosphate	47.2841	27.4815	22.4172	22.2269	51.7042	40.2293	57.7494	42.4017	55.9319	45.1579	41.4279	39.0644	39.2462	24.5685	34.1098	44.9527	62.3292	59.5344	34.6598	83.9571
D-Rib(ul)ose-5-phosphate	31.0004	43.7778	42.5291	33.1784	40.1749	37.1159	46.5694	55.7697	47.9573	41.4965	42.9941	46.6053	43.4632	31.4003	31.9518	31.9263	126.764	68.1905	58.9778	77.614
N-acetylserine	26.0461	51.4738	31.0723	34.1977	39.6351	48.3564	54.0645	49.5183	34.4874	38.4079	29.6729	38.0688	92.5147	31.8287	27.0622	28.8143	66.067	81.1805	66.5599	91.213
2-Aminooctanoic acid	53.9366	32.0547	27.9378	31.6832	35.7543	36.7512	41.9765	31.564	33.6046	35.2153	36.1028	39.3159	49.5118	50.5543	35.6419	50.2894	31.5519	27.1562	29.3502	34.4912
creatinine	31.5918	26.6971	27.1716	28.7731	35.2987	31.6969	36.1709	27.2813	25.9245	29.4185	26.9275	29.2355	52.3629	36.1178	30.4204	47.3118	29.849	89.6795	24.6046	110.27
IMP	40.4717	26.4878	23.2946	26.2854	44.548	35.9436	33.1124	28.1883	35.9047	36.6086	50.0884	40.8396	45.4335	43.4478	43.0619	55.6292	26.94	18.4243	29.4193	31.0809
CMP	28.6845	33.106	38.884	44.8389	31.8283	39.942	45.298	39.5474	27.4305	32.3336	27.364	42.1299	27.5557	25.4417	27.6515	28.5533	73.2802	56.3146	37.6784	50.6608
UDP_neg	34.7316	81.1083	61.4826	55.3985	45.645	54.1312	59.7629	29.155	44.4977	21.3674	45.6774	23.3882	32.83	80.5767	56.0231	36.572	24.2889	47.612	54.6927	32.3609
dimethylglycine	13.682	30.2748	37.7698	38.3523	27.2022	25.8888	27.4688	23.805	34.4785	34.3027	29.161	34.8397	119.975	38.9352	32.7891	37.7202	40.1836	108.423	26.948	95.7354
UDP-N-acetylglucosamine	29.7789	61.1584	68.6248	57.9569	45.0074	54.4053	56.7691	60.6841	45.0148	44.2498	46.9561	56.6981	61.3607	42.9852	48.1682	36.6671	81.7821	72.6594	79.9617	80.2657
5-aminolevulinate	25.725	64.7445	66.8643	70.915	49.7681	63.3678	74.2513	56.4839	30.2868	38.0935	43.6225	52.7809	16.3635	28.5994	44.322	39.8221	29.4725	12.16	20.9837	16.9759
N,N,N-trimethyllysine	16.735	31.2446	27.6805	32.568	24.7142	27.1859	25.453	29.2384	24.7788	21.4589	18.8644	18.1085	139.143	24.8352	17.8845	21.9895	83.2296	138.036	63.0581	135.35
glutathione disulfide oxidized_pos	48.0635	61.6436	62.6585	72.6217	52.7164	58.2344	59.2009	63.3325	73.044	53.5891	53.4034	56.1462	36.3585	78.196	78.3677	63.1775	48.5565	43.0029	52.2467	48.8295
gluconate	35.5995	58.2767	57.3993	57.6731	55.583	43.0018	58.4346	43.7382	39.7923	51.4233	46.3899	46.0713	40.3128	43.4386	40.0612	47.2848	32.5484	54.9239	43.8158	68.3472
D-sedoheptulose-1/7-phosphate	46.0842	45.1646	46.2928	41.7244	52.4629	45.6338	58.7758	62.0271	69.655	57.5183	48.2398	53.6313	43.0822	30.3963	44.1289	42.4152	63.7942	68.7241	49.8342	72.2009
orotate	20.5712	47.3105	50.7609	43.5846	41.3554	44.0872	42.1625	41.0882	37.4332	32.4526	40.0477	38.5493	22.3028	26.5812	34.6944	37.5082	52.1299	20.6692	31.8006	21.4475
thymidine	22.8546	27.3912	30.5005	30.1949	26.6172	38.7521	36.2563	33.5283	32.7466	28.3958	26.2033	26.2125	93.194	34.5836	25.7279	43.8213	78.1683	145.006	79.7288	101.411
N-acetylglycine	13.4962	30.6959	20.2091	20.2211	28.4028	26.9922	26.3042	21.5418	14.0066	37.6741	19.8664	37.0586	94.6214	110.807	61.5877	101.192	22.8648	48.8397	94.1156	88.5002
hydroxyphenyllactate	25.2702	24.3853	20.4626	22.5242	31.6155	23.2095	25.273	26.9879	26.4068	21.4185	25.6927	21.6857	223.376	29.4734	23.9644	30.5888	29.3713	119.488	26.7575	215.75
aminoadipate	25.3642	23.0106	12.1173	12.0975	35.9246	40.4907	58.5703	47.706	35.4964	21.1402	24.3811	21.1864	257.815	105.702	34.5501	88.5268	17.1933	15.2357	29.4107	27.1035
S-adenosylmethionine	36.3609	36.2498	39.2093	39.076	46.2716	41.8189	52.1467	34.4858	38.03	35.9368	36.018	37.7873	52.9958	47.1768	42.2712	60.4076	40.9891	42.8244	36.5261	41.6305
mevalonate	18.9139	158.237	155.22	106.904	50.3989	62.3977	81.6889	63.4648	35.2632	46.827	24.0029	29.9025	14.3178	30.7731	30.2133	28.6536	20.4508	23.3154	40.144	30.9892
Lauroylcarnitine	36.7022	40.1255	40.3245	44.9882	37.5733	29.6593	32.1723	29.3569	29.3646	56.4289	44.2024	43.7668	63.9003	67.4407	50.9325	57.9562	25.7848	49.3418	58.7152	61.5104
betaine aldehyde	44.3947	32.7148	33.4566	37.7212	56.9893	51.8114	57.051	33.7611	40.5003	43.7354	39.6113	43.5877	50.8392	47.6573	38.3574	67.968	47.1748	48.0878	34.4859	45.1411
ornithine	32.9578	39.4553	44.6087	42.8066	48.5621	52.8019	69.1672	50.2762	48.3141	43.1505	48.309	55.4639	96.7766	31.3929	33.9494	37.5743	51.8825	35.2856	42.5679	38.0202
UDP-D-glucuronate	12.6281	28.6621	23.4297	22.3567	21.1982	23.125	24.3109	23.7869	23.8058	24.0599	20.1734	27.2174	19.6259	27.8243	33.2702	17.5387	26.8948	19.5772	38.4483	22.6188
Trp	55.1479	44.1806	46.4944	52.2884	44.9574	38.5838	46.7056	39.2773	52.6189	43.8592	46.9984	36.7872	65.5785	51.0866	31.8669	46.2918	50.9557	49.3932	48.6131	48.8661
Decanoyl-carnitine	35.8506	42.2842	43.1691	40.2883	37.8279	44.0942	39.1252	32.3461	34.3441	43.4561	43.7798	43.7429	60.6161	71.834	50.8692	57.7265	17.6766	35.7161	55.8294	36.8907
N-acetyl-glucosamine-1-phosphate	34.7846	49.549	48.1325	49.9971	45.2982	41.6763	48.2571	46.8862	51.3307	46.447	40.695	47.618	44.4432	46.3381	43.323	43.1339	50.1144	42.6526	49.1093	50.9389
Trigonelline	77.5772	64.7037	65.8596	70.577	73.4212	72.4688	75.5919	62.4013	46.031	38.5324	47.5793	45.5784	5.79461	10.1883	36.1308	24.7631	27.053	20.5402	6.88302	8.4945
cytosine	29.4373	46.252	45.6835	51.1195	41.3638	47.29	53.5713	45.0995	45.6924	34.8055	37.7998	38.597	39.629	37.7985	32.208	40.4995	49.1813	37.735	42.1914	41.0197
N-acetylneuaminate	34.0619	77.791	38.6759	34.3804	37.8632	38.5715	49.5734	47.2153	45.0611	25.1887	26.7443	32.9403	56.8201	33.3267	37.2532	42.8537	58.5883	46.4354	36.62	63.2923
UTP_neg	30.6944	86.425	58.1487	46.19	33.5058	41.3628	35.9327	14.3246	34.7237	8.87325	27.4419	11.8733	16.3954	116.342	52.172	29.0733	11.4377	21.7729	35.5244	12.0047
isocitrate	26.7556	31.9118	31.9094	29.0029	46.4446	35.5283	35.8778	34.741	36.2455	39.5089	35.1973	38.3528	53.94	40.7675	36.1009	39.6275	51.463	66.5819	46.2244	91.436
r-Glu-Cys	26.3973	36.7995	41.5887	37.3285	41.1061	40.2134	44.4743	32.3497	27.7076	40.4123	27.9778	39.3593	46.4256	26.8378	27.2887	29.5515	60.5465	55.7661	49.9939	46.3242
N,N-dimethyl-arginine	23.6127	47.6213	47.6462	53.2367	35.1692	38.0652	41.9469	37.1504	33.618	33.829	25.6065	29.4789	97.2168	36.8729	28.8653	35.6959	82.1574	103.519	59.0376	103.13
citramalate	23.5613	33.3212	26.7752	28.8959	48.512	33.7006	31.9785	37.0529	38.962	33.2763	31.8346	20.9743	144.878	78.6146	56.9236	72.6185	33.9411	104.224	46.2265	98.7968
adenosine 5-phosphosulfate(APS)	30.3171	39.9687	37.4049	45.7946	45.9324	37.494	51.86	39.2009	38.9944	29.1183	29.7165	29.1619	11.5239	58.1027	58.0294	50.8873	19.1398	23.1361	40.6329	22.6159
glycine	29.7954	36.4099	36.7611	39.8612	37.4831	40.036	46.5639	32.7046	29.9911	26.1131	33.2046	34.7512	35.0602	29.3526	31.678	35.4163	33.7639	31.51	31.5321	63.7193
dihydroxy-acetone-phosphate(DHAP)	38.9163	28.8496	31.2279	26.228	56.6701	46.4648	47.9043	29.8634	30.6331	56.0282	37.3249	41.5117	33.3496	24.3251	28.906	53.6629	62.4064	45.5473	32.4699	53.6308
trans-4-hydroxy-L-proline	24.4404	69.4726	74.936	80.0319	54.6997	67.0366	72.5785	56.0425	27.8527	35.6569	42.3927	50.7597	9.40518	25.1636	41.2709	37.0776	24.261	5.78675	17.4805	9.03303
2-aminobutyrate	16.674	26.0389	22.4869	21.4937	28.6211	38.8949	37.5738	25.077	16.541	17.2899	20.9265	22.8904	134.02	28.5304	14.1313	27.5193	28.4022	27.5401	34.6763	49.8719
cyclic AMP	40.6945	58.4738	39.8719	29.5695	56.0313	50.7735	44.7488	33.2371	73.9059	31.7204	52.6533	24.144	43.338	45.0313	40.8238	44.2815	31.2403	67.6074	57.0788	38.6404
indoxyl sulfate	74.4645	14.6265	21.9729	20.5451	54.6197	47.6753	41.5098	45.367	38.5238	25.9767	25.8653	28.1792	90.0878	25.0897	34.6205	43.4808	20.129	161.487	23.2735	219.676
galactitol	42.7579	49.9799	51.6382	54.3704	51.2432	48.2506	49.6866	38.2792	30.1656	23.2647	37.8581	26.2334	25.4993	36.9824	38.6095	40.2773	30.8481	29.5429	23.2395	33.8979
2-aminoisobutyrate	16.3951	23.7491	21.4962	20.2147	28.1863	37.8489	40.7858	27.3451	15.5128	17.2019	19.4242	23.4081	167.484	29.1688	13.203	29.8551	29.241	25.5714	30.4836	54.7559
octulose-monophosphate (O8P-O1P)	38.332	49.7773	61.0274	54.5074	48.1613	48.9484	50.3456	52.1966	35.9733	49.0019	39.816	46.3946	55.9613	42.9957	35.9274	33.3337	51.2439	74.2966	63.0843	82.5314
r-aminobutyrate	49.2381	24.6788	21.1641	24.2485	57.1645	46.7906	29.5088	22.343	34.8636	28.6726	31.6996	22.7025	50.4032	62.3174	58.2112	68.3932	31.954	58.7828	29.5251	45.1819
FAD	37.7627	39.4924	36.0801	39.148	40.9998	39.4379	40.8832	38.0389	45.7969	39.6081	42.4775	35.8788	39.884	46.0297	40.166	45.6183	34.976	39.9625	40.9613	35.917
S-adenosyl-L-homocysteine_neg	44.4933	52.3027	59.5972	46.0826	53.8683	40.0597	47.7738	48.8019	53.6742	50.7552	44.9053	48.0863	66.8069	36.728	44.5421	46.8566	44.7618	52.0849	54.4881	66.0638
5-aminopentanoate	46.6407	36.7969	25.6871	28.1662	40.8599	38.7078	47.3756	28.7794	25.4489	35.6169	32.8736	40.0985	39.7149	29.0493	28.8618	40.7195	28.0534	45.6713	26.9047	43.7671
guanosine	25.853	20.2677	21.9006	25.0716	28.4171	24.1962	26.9809	30.0575	35.802	39.196	31.4305	32.3512	55.5078	32.8469	30.4402	33.4673	71.0375	57.397	53.2462	74.0637
NAD+_pos	34.0594	57.9364	42.8543	46.2357	48.7717	74.6482	104.886	42.8468	42.2495	25.0351	23.5953	28.0271	18.6898	40.8373	33.4576	49.485	5.75756	9.42588	38.17	12.9209
N-carbamoyl-L-aspartate_neg	20.4672	70.6906	61.7753	60.7999	48.2524	64.9633	79.7837	72.7738	68.4275	41.6397	50.9716	60.074	10.7092	35.9904	49.7035	37.8119	36.7554	19.0436	36.8227	26.3306
Methionine sulfoxide	43.1389	44.6724	34.4057	34.3793	43.9757	53.7632	67.2795	56.4122	45.8484	36.1754	43.5448	34.198	26.2615	34.4309	60.4861	55.134	25.745	27.1802	23.7682	38.1693
lysine	29.8451	41.5178	41.8597	42.8817	37.5448	42.9885	48.8429	43.5357	45.8017	34.6352	40.2318	37.7782	90.6652	39.8404	34.3661	36.6731	72.9784	65.9516	59.1681	66.9701
methyl 4-aminobutyrate	48.1525	40.7085	27.051	31.044	42.4302	39.925	48.3163	30.7903	28.3564	37.5975	31.15	40.8742	41.997	29.1067	30.1181	40.6968	29.6687	47.0134	26.2549	44.5824
deoxyribose-phosphate	19.804	47.1247	44.2267	45.3133	37.877	43.2115	47.2186	39.7313	54.7756	35.0664	31.6772	33.5142	53.5042	55.8864	53.9967	70.7536	69.9195	75.4307	71.8524	80.4715
3-phosphoglycerate	54.2388	58.1378	46.6266	48.5956	46.7966	59.5651	64.4111	50.449	49.2607	31.6282	43.6638	42.1686	27.6203	44.7867	61.5317	48.149	24.018	24.5541	37.0691	30.4839
3-amino-5-hydroxybenzoate	44.43	44.2549	43.6882	40.3378	55.4691	50.8754	53.8183	39.8483	48.5128	51.2602	44.8905	44.8847	60.3102	42.3026	37.7588	52.7518	45.7191	48.8898	45.8963	59.2095
a-KG	36.5216	72.3226	72.1337	55.547	49.4824	62.3932	43.0043	33.1197	46.5243	48.597	42.2545	37.8263	63.0606	123.529	55.0187	42.9763	20.4164	27.2159	92.7223	29.9311
r-Glu-Leu	38.706	40.2149	55.1379	52.1146	64.5802	55.8402	58.3063	55.2539	44.7743	68.5965	38.667	58.8601	64.5623	41.2822	38.0168	36.488	48.7532	54.7694	74.264	43.167
guanidinoacetate	52.9036	37.0108	28.6464	31.8992	43.7637	39.085	44.5512	36.6801	34.1778	45.8682	39.4847	53.1743	56.5395	30.805	38.9852	38.7203	41.139	74.2905	53.6956	79.4422
4-hydroxy-3-methoxyphenylglycol	39.0977	37.8661	38.5345	43.7663	55.0117	52.8931	60.0699	44.0123	48.1611	54.4516	45.7754	55.9442	40.6414	63.6169	52.9481	72.0361	50.207	53.963	43.7842	47.3568
sarcosine	31.7646	48.4599	66.613	70.6869	35.3633	44.8058	48.366	40.1761	26.4233	22.9463	31.3033	32.1658	96.3909	18.406	23.2324	20.9776	98.3127	31.6286	16.3125	26.6105
saccharate	26.5919	25.5702	40.3968	35.779	54.2177	52.0419	44.9352	50.7691	62.0049	34.6125	39.4112	31.7806	36.6005	79.656	67.0053	74.9014	24.0215	52.5241	22.6659	43.4294
2,6-dihydroxypyridine	20.5215	24.6909	25.4985	29.9317	23.0655	30.5949	30.041	27.515	26.597	28.6276	22.0102	25.8166	89.1867	36.0055	20.5067	33.1487	60.438	80.3754	48.7041	67.3514
beta-alanine	29.087	37.1159	25.0218	27.932	57.8795	48.0037	37.8646	29.1533	40.1303	25.3284	39.0552	29.4451	63.8124	52.0956	47.3702	59.7266	37.1624	43.3083	29.6829	45.5302
pyridoxal	54.6722	34.4324	38.6442	29.5206	35.325	28.1008	38.9664	48.1662	42.4998	33.1126	36.1498	34.1587	73.6714	58.1514	44.5716	49.9278	58.3656	61.4805	63.1157	86.0597
fructose	36.4138	31.979	35.8928	36.4255	90.916	39.9258	70.1974	58.9751	44.2604	30.2557	23.5488	23.5384	70.6233	32.4515	36.6484	33.6338	44.1002	52.2315	33.931	75.329
glucose-1-phosphate	26.3813	34.5986	33.2998	35.4185	36.8646	35.2227	43.3568	37.1514	41.717	53.8582	36.4518	42.9937	38.7051	42.6737	42.7645	39.5016	55.7585	49.9532	43.611	56.9512
dCMP_neg	23.8952	40.278	43.0767	45.0018	36.9858	39.9201	48.823	50.0376	39.8965	39.0198	32.7852	47.6382	67.5831	40.8375	47.0274	57.8082	74.1363	83.6967	59.6419	102.238
malonate	22.5042	18.1976	18.8882	17.931	37.2583	33.4985	43.6023	20.6803	15.4052	34.7121	35.1346	29.1999	31.424	34.5124	28.2723	49.0123	35.1242	22.455	25.5691	29.2386
histamine	166.529	22.1303	9.45829	3.43201	23.0513	17.8674	28.5088	25.3932	35.8867	28.59	229.643	22.7424	50.912	21.6425	25.4145	44.0239	25.3892	21.8254	25.5278	38.6638
guanine	55.3108	72.5936	88.6389	66.7841	55.1335	47.0255	46.8513	27.6191	35.2267	40.3943	45.2481	27.5333	29.8291	40.5101	33.7886	40.3143	40.2278	54.5778	45.399	39.0656
cytidine 2'3'-cyclic phosphate	20.5116	15.8881	15.3323	10.2382	15.2517	36.1193	18.0222	23.798	54.0927	32.7297	71.6936	42.6851	53.4235	20.5084	33.8682	15.6036	109.626	83.7413	174.786	118.69
NADP+_neg	26.7328	52.0716	52.9162	48.3206	38.0098	76.0949	98.0641	57.9782	48.4104	26.0696	26.6312	33.6088	12.5561	47.1014	38.0257	36.3434	16.0144	13.3053	42.5878	17.5575
sebacate	28.2429	33.9493	28.4885	26.8151	63.4389	45.2943	42.0334	28.5174	43.4281	31.3161	22.3212	26.8155	45.075	44.3157	32.1176	71.9275	32.3241	40.8364	43.5889	67.2458
4-acetamidobutanoate	39.4724	30.132	52.454	41.7861	40.7429	34.4154	38.5864	27.5243	40.6545	31.0074	27.6127	29.3686	75.0809	87.9991	63.9665	152.276	28.2802	28.4841	24.3854	55.4611
guanidinosuccinate	33.0649	39.8525	38.4843	42.0282	46.9061	38.8316	49.0793	40.8665	36.8749	48.2179	41.123	42.6278	55.7459	52.5187	46.4846	38.8446	48.5048	96.5108	42.5975	119.246
dTMP_neg	13.1523	68.0555	66.7757	61.1136	28.4653	36.9435	52.9817	51.1492	25.3518	29.4806	22.8881	34.079	57.7466	20.7864	20.2616	19.2654	90.3541	125.023	61.8452	121.661
D-erythrose-4-phosphate	24.6851	35.674	36.7171	32.6877	33.1621	23.1873	18.7654	30.4401	33.7976	38.1138	35.3857	29.3246	40.7508	22.5755	23.6463	23.5895	66.1127	44.3001	47.987	53.6132
glycerate	46.0989	37.735	34.2422	28.6591	44.722	37.1768	56.1462	27.0695	42.3842	32.6365	28.3189	37.5702	43.0557	45.6805	47.2023	44.7808	30.6123	37.3735	38.947	56.3756
N-acetyl-glactosamine	24.8513	28.0428	29.9294	25.9133	28.0712	28.9626	33.0321	31.232	33.1648	30.6435	34.0862	29.8972	48.983	26.8342	28.7162	32.3999	39.0009	36.3863	31.1781	46.1891
N-acetyl-glucosamine	23.8892	32.7048	32.1271	28.0412	29.7254	29.1819	32.4027	29.8135	33.8469	29.882	34.2294	30.3257	45.5468	27.4421	27.7973	32.1835	39.6067	38.2263	33.0628	46.5568
Methylcysteine	19.2431	21.7814	17.7226	21.573	32.5548	37.9842	39.6595	36.0232	38.662	19.6515	31.9019	27.0756	95.2648	17.5058	24.2076	22.5743	47.6116	47.8041	39.5815	48.094
deoxyguanosine	24.3246	29.262	38.062	34.1957	24.4027	26.8513	31.9611	24.817	24.4018	35.1253	33.7686	22.4524	101.351	31.8181	22.4776	32.9425	53.772	161.187	71.5924	84.9767
homocystine	53.0195	50.9455	68.6956	73.8745	69.8299	70.6035	71.453	68.5491	73.5738	42.4737	60.5596	64.3593	14.8434	44.5975	74.4125	57.1121	38.4258	20.9746	32.8859	29.3189
N-Acetylputrescine	18.8662	62.7726	52.9095	53.2525	27.3397	39.1382	50.4743	43.1741	66.1195	22.202	47.7187	32.821	54.1016	58.989	55.2647	71.3898	34.9704	36.6331	32.4916	56.5962
allantoate	6.92726	31.2727	32.5242	24.6708	20.8966	18.4206	24.4271	27.1331	27.6155	13.2535	20.9794	16.9567	112.569	28.1001	27.1423	33.0669	43.8957	129.867	26.1929	555.3
CDP_neg	33.3489	71.1288	65.7849	58.813	37.5861	55.8707	60.6088	28.5853	37.8138	20.0925	37.1208	28.9193	15.1763	53.3982	45.0811	24.7826	32.4351	47.0416	53.7046	29.2464
acetylcholine	23.5003	28.706	33.3448	32.0445	32.7732	37.1016	37.9166	31.2267	45.9507	33.0863	32.7431	30.6294	55.3459	27.8693	29.4894	34.5287	62.4926	62.1389	49.8996	66.8129
dihydroorotate	18.0678	99.1024	102.906	93.5013	48.6032	63.8807	79.2362	83.7838	52.6423	45.3906	56.6799	63.5982	11.0458	36.1162	36.0117	24.2892	60.6855	31.748	55.0945	31.4651
N-acetylglucosamine	39.579	58.3002	42.6772	47.0211	37.8131	56.8832	38.5255	42.5333	37.4328	39.8183	59.4968	47.9613	54.5865	46.1871	67.2216	68.3215	46.4754	41.7183	32.9221	26.5824
isoleucine	43.5064	35.9127	43.856	38.4848	47.3794	40.9409	52.5056	49.3505	46.1378	39.5683	52.5015	52.0849	102.627	66.2945	34.8061	54.5663	102.992	97.6292	82.2728	85.409
ophthalmate	34.0442	54.1846	44.4333	41.8751	39.3579	55.8067	54.0395	48.0796	35.5887	37.7303	35.3543	42.8237	110.243	54.822	39.8422	49.8936	54.2444	29.3135	64.38	64.8712
thiamine monophophate	24.0876	22.2935	21.2953	19.6698	32.7447	27.7284	31.9583	28.7564	27.9041	43.4101	27.1898	39.0867	42.6277	41.3378	32.2949	41.7939	53.8401	46.9068	33.1309	55.4796
Taurodeoxycholic acid	42.9316	46.156	61.5207	51.2572	64.9502	53.8074	43.8787	45.5204	59.5993	44.661	52.6083	48.5238	52.4033	56.1627	65.9877	53.6642	59.0601	51.0643	50.4542	62.3375
dUMP_neg	30.6773	74.9131	77.5577	63.071	44.5673	53.0656	57.3512	56.1638	39.6682	37.7785	41.9909	39.7923	26.4019	42.4817	43.4516	39.2247	34.3521	34.5891	42.3154	45.2954
6-carboxyhexanoate	22.7517	27.1765	29.0332	28.6967	49.7017	32.1208	34.2924	27.5207	35.9818	32.095	23.9395	33.8904	37.9011	26.7177	27.9716	43.8587	37.6071	35.0045	33.0556	44.2145
dAMP	8.2506	39.232	37.7569	41.2391	21.2915	36.2687	45.9586	42.7352	24.9876	27.0235	24.8841	36.0285	37.6119	13.5328	18.0052	22.433	61.1581	64.6085	38.7252	49.1471
L-arginino-succinate	22.7089	71.9116	89.4618	83.9156	48.0746	62.1163	92.7423	81.9664	32.3201	35.6559	34.6262	40.9361	36.7286	23.1709	27.7349	24.2223	48.6959	39.9249	44.8963	43.3887
nicotinate	40.8261	46.1028	33.831	22.2699	62.7036	54.9911	51.6987	54.6049	51.0407	45.0494	35.8131	66.6209	63.1126	44.4156	52.7143	79.2113	84.7724	50.2942	48.6253	54.9801
lactose	45.1349	47.5761	28.7257	21.3799	44.6603	20.0353	40.6945	30.3585	25.5648	39.3598	22.5997	21.6262	61.1769	23.1356	25.2627	45.2781	38.5558	61.7436	96.3605	100.755
dAMP_neg	12.5444	50.1108	52.5703	54.0168	27.5618	34.8737	44.9663	45.5113	27.8341	27.9575	28.7623	32.4659	68.1511	15.562	28.4475	26.1871	86.3442	125.449	55.0881	123.101
urocanate	65.2375	9.75225	16.7059	7.21133	28.6021	19.8917	49.5361	20.2934	19.8332	23.8595	26.0389	21.47	28.7786	28.1676	22.5108	29.7791	91.3134	35.4697	13.2187	31.7795
dCMP	19.9506	36.6071	38.5885	43.0671	32.1752	38.2167	50.4142	44.845	34.2388	38.8573	30.9838	40.1241	72.3032	36.2084	37.9498	48.6966	65.0793	70.9136	56.2149	82.5949
N-acetylasparagine	36.3819	49.6673	31.2116	36.3885	43.9987	51.024	46.2146	53.2267	39.6859	35.0377	37.4045	41.97	158.347	32.8652	31.8124	33.4273	75.313	57.9684	108.557	82.169
r-Glu-Ala	37.1002	40.749	50.6942	36.2659	58.039	57.6318	74.0394	66.5622	71.1775	51.3705	53.8563	53.8842	86.4777	23.8655	32.2559	40.1536	49.4137	20.5664	57.7359	26.0015
glucuronate/galacturonate	32.7108	34.0261	38.8599	32.4979	40.726	42.3841	38.3023	34.3948	38.9541	40.7245	36.9196	37.5343	52.0192	47.6119	47.4449	48.8672	34.8609	85.6597	35.1487	85.0188
pyroglutamate	32.238	19.1029	26.6832	24.2896	36.2265	35.3103	39.1932	25.7861	34.6491	36.0186	26.2188	41.1848	48.4431	34.9154	25.3902	35.1024	60.7858	30.5413	40.8078	36.1926
cholesteryl sulfate	33.134	55.4208	66.4687	73.1174	51.2115	65.9373	48.1208	71.1263	57.82	52.9273	47.962	60.1882	61.2193	58.6725	54.7984	42.8971	104.107	90.8433	83.048	88.4706
riboflavin	35.0559	45.0964	47.4232	50.8676	47.7752	48.8094	51.6869	47.4138	43.3494	40.0411	49.7374	44.3689	65.1574	37.7558	37.259	45.4092	41.8754	38.0633	42.8665	51.835
L-dopa	69.105	53.7038	43.4511	40.7265	69.4153	47.5513	47.4218	48.9316	66.7414	39.1018	51.1721	32.7054	40.6828	32.7344	32.1337	38.8869	47.3459	38.4772	35.2599	53.8554
2,3-dihydroxybenzoic acid	47.7097	40.052	55.3589	53.2614	70.2593	58.5482	54.5472	47.2942	33.1322	18.5333	30.0208	40.8218	20.4412	12.2238	18.6659	24.0262	48.3432	14.8321	7.58449	11.6592
hydroxyphenylpyruvate	59.0496	46.8332	42.1991	45.2304	40.8915	35.4049	43.1302	48.4228	38.3272	33.093	44.0801	34.0684	105.678	65.0141	50.2956	59.2678	63.6651	80.4863	72.3643	90.4096
O-acetylserine	25.6341	39.5706	33.075	28.9616	32.7725	40.8977	39.747	39.8604	26.4626	31.4824	24.3666	28.6963	65.4415	31.9181	23.8276	30.7835	61.06	78.2046	69.5425	77.0156
trehalose/sucrose	24.0074	25.7965	17.4013	8.52287	86.6218	47.7048	93.7979	184.751	20.0412	13.9111	14.0438	16.188	20.4629	22.0207	16.6023	29.5616	30.7654	16.223	3.69924	129.845
N-methylaspartate	51.7326	59.5369	55.9202	32.9409	60.4706	56.737	66.1898	68.1364	70.0367	75.6576	64.0288	53.2004	66.2023	40.8438	39.7306	62.2667	65.6827	66.1266	42.9659	46.863
S-carboxymethylcysteine	66.1663	77.9099	55.3569	58.686	51.049	70.3376	76.8416	74.9057	73.5602	38.147	60.0957	43.1485	59.8824	76.3979	95.5005	34.2118	49.6178	63.1598	131.037	69.9851
r-Glu-Val	44.6745	41.4692	48.0392	40.3116	60.2938	55.8829	58.2883	54.6542	39.0625	71.2859	48.6966	63.2018	85.4536	37.1365	45.4578	43.3249	39.7637	67.5742	65.5076	47.6916
shikimate-3-phosphate	19.7907	16.6295	16.2499	11.4018	23.0775	23.0244	28.2376	17.6502	14.1608	21.7986	14.8265	12.753	21.7143	27.8177	14.9219	44.4377	25.6374	23.2966	17.7313	28.0752
phosphoserine	33.6156	42.3805	43.1687	49.628	47.7098	75.8479	111.092	86.4401	47.2858	28.643	60.9861	63.1634	7.36979	24.4594	43.9175	23.1617	30.8119	10.0588	45.7092	26.4111
N-acetylleucine	30.744	23.6704	19.757	25.9754	34.3984	36.1609	39.8765	26.9979	25.4584	33.289	36.7284	34.5338	187.537	36.3294	34.6847	33.6264	40.7217	40.9559	38.8894	45.2311
Phenyllactic acid	20.5248	22.6369	11.6088	8.88929	17.1918	10.7742	17.9114	13.4376	9.67931	9.51808	12.1694	7.89865	287.632	12.5216	8.67355	26.3312	27.3009	59.2977	14.8216	144.887
anserine	49.4305	34.5629	26.981	30.0745	55.0283	46.4691	55.5238	35.7153	31.2395	31.7697	30.4397	29.4694	34.2054	34.4967	29.0847	40.0286	37.0027	32.8823	20.7563	36.8918
trimethylamine	14.8361	22.3851	16.1858	16.5123	59.2933	49.8177	51.3235	23.6471	34.4816	27.4416	31.9355	23.3377	66.3148	16.7894	19.4746	30.2166	35.881	72.4642	30.5245	80.431
glutarylcarnitine	8.13672	6.15619	3.16299	3.74564	7.46679	6.17931	9.55148	8.81761	16.8736	7.1464	6.94756	5.64634	602.475	26.4176	7.75119	50.8118	5.61215	24.8322	7.35706	57.9025
cytidine 2',3'-cyclic phosphate	20.2184	12.1166	12.6217	8.00543	14.6873	26.9678	15.0453	21.1205	40.8061	28.3841	56.8827	32.4973	41.3384	14.4777	21.0102	12.2545	77.3512	55.6426	113.408	83.8101
r-Glu-Gly	51.2765	52.2547	60.0972	64.1896	79.9243	58.54	64.4297	63.1436	65.1056	56.4756	55.6824	47.4407	42.136	36.2047	49.4491	36.4185	33.1073	41.236	63.6022	47.0682
Imidazole	35.8607	55.648	29.8967	29.5008	34.0449	38.5771	48.9998	20.2651	23.0491	36.5799	18.969	27.128	41.2098	36.6958	31.7311	52.4825	20.1767	25.3227	20.1094	26.8475
S-adenosylhomocysteine	38.0128	40.3373	40.7476	37.9376	39.2125	35.7078	44.4207	38.1639	41.0318	37.9488	36.2058	33.0957	54.1018	32.5774	35.4403	41.1298	40.5004	43.208	37.2225	43.8806
thiopurine-S-methylether	38.7909	38.8951	32.2196	34.5905	52.0378	49.9622	49.4156	36.1717	47.7958	55.8435	35.4214	46.2314	49.6579	39.952	47.7438	52.8615	41.141	50.2102	33.6929	42.3426
N-acetylproline	51.1652	62.643	62.9371	46.1124	59.456	56.4725	58.1386	54.6192	45.2371	44.1277	41.7683	49.4634	45.435	30.9583	27.5888	36.9639	55.5045	69.541	24.2416	57.6475
3-sulfinoalanine	41.7389	39.5108	56.6872	54.0128	82.6358	53.2507	65.9542	54.5983	47.8351	76.5353	39.654	82.7681	22.5946	41.2632	46.284	46.2474	17.9183	30.006	38.9284	49.4479
N-acetylphenylalanine	19.821	13.6513	14.6533	16.5581	18.2868	13.4544	21.5991	11.1698	16.9187	12.9845	20.129	18.1912	348.081	16.6665	16.9403	20.4972	60.847	63.5147	24.0435	89.289
methylguanidine	76.4296	40.2604	44.0973	40.9876	61.4978	85.787	101.754	97.1653	70.0304	37.8754	60.6186	40.841	20.5895	26.5042	52.583	52.3254	23.0409	31.8375	20.3014	77.5103
serotonin	111.482	28.9827	38.0108	31.0161	38.8063	38.8174	37.3917	45.65	25.3795	33.0761	140.84	50.9821	32.319	45.0942	65.8	52.5473	25.3749	23.0881	19.5699	27.1152
dTMP	11.8814	43.244	43.226	42.766	21.2784	29.0916	44.672	35.2067	18.6268	30.1109	15.5975	23.3483	45.5005	18.766	15.1679	17.0996	65.6934	95.2899	41.1408	69.5926
homocitrulline	30.0849	44.6748	48.2522	42.7503	38.5327	41.5035	43.102	36.951	23.7635	37.5827	25.0401	33.3256	46.6903	47.6511	37.5586	45.7248	29.7227	57.4431	25.3543	75.6637
pyruvate	40.9947	61.0284	73.2495	61.8036	45.3351	47.9179	26.9237	59.3949	50.3287	34.2011	63.5406	48.2944	54.8712	52.1186	47.8096	26.7445	72.7999	38.8967	44.2774	57.9809
glycolate	70.3262	82.6744	72.4375	91.585	76.9456	57.266	65.0321	76.047	81.8724	67.4941	53.3284	59.9823	32.3626	84.9883	81.6852	68.8963	67.2252	55.9901	61.2315	84.5921
5-methylcytosine	22.6188	37.8859	35.2035	39.4905	28.9598	28.1994	36.7511	36.5019	31.2765	32.4596	25.4838	25.3084	99.8226	33.1994	20.5806	32.4572	53.4421	75.85	60.391	68.931
dCTP_neg	20.9084	76.9983	47.7681	56.6954	40.1756	30.0827	25.3964	26.6823	36.2823	16.6069	25.0746	17.3811	17.1691	65.3319	40.8768	33.8321	16.6376	14.9215	23.4544	10.8574
kynurenate	38.4519	32.8061	43.4336	45.3109	48.3069	34.3572	31.5626	33.399	23.8592	14.751	44.9662	31.7355	61.3396	39.7568	22.5875	56.077	28.3686	60.0297	33.2464	97.4572
phenylpyruvate	47.5481	38.093	33.5977	45.5269	27.9096	31.9924	29.9624	36.0765	35.7175	21.3328	34.8295	33.8211	68.059	41.4482	39.3637	40.8565	66.5244	52.1158	46.0626	48.2132
NADP+_pos	27.0374	46.3077	50.1727	41.404	40.0344	71.0549	96.2623	53.1646	37.4993	24.5442	26.3441	34.7538	14.8272	37.2256	38.341	41.8503	15.0048	12.1919	39.0706	13.4875
3-methyl-2-oxindole	31.8727	27.6106	60.1148	55.6027	97.5511	66.9738	46.6412	48.1733	27.8876	60.5977	29.6881	58.0303	21.866	30.5022	52.7189	38.9768	75.0475	122.061	25.3023	62.2529
dehydroascorbate	56.8128	11.6579	41.3153	11.3959	16.6298	17.5546	77.8631	45.2774	21.1578	62.4184	12.4784	17.4435	18.3757	61.3337	95.9165	68.0552	62.8607	107.345	15.5251	22.8198
dTTP_neg	14.6881	122.733	98.6692	80.0476	35.7409	38.5321	55.5959	36.6645	39.118	16.0711	19.9818	20.9896	28.1448	60.108	33.6649	11.1459	14.5799	57.8491	48.7779	22.0261
aminoimidazole carboxamide ribonucleotide	15.5885	33.7567	132.714	102.811	33.5448	33.7254	26.7971	23.8078	29.2585	28.8845	35.726	58.66	15.3747	47.9809	54.7134	40.1835	7.57904	6.77428	31.9362	15.4553
Deoxycholic acid	128.496	147.477	54.078	36.9583	40.0742	35.4927	84.8337	43.8966	49.4364	33.7678	27.4282	19.1624	72.1506	48.211	44.9156	74.5887	46.8137	77.3288	15.4428	28.0497
3-phosphoserine	37.0269	35.7438	40.0395	43.6789	39.7545	80.3801	97.7184	72.8069	37.6288	28.9651	60.6621	48.0524	12.2569	25.6008	41.2272	31.2395	31.1124	13.8468	41.1755	28.3494
nicotinamide mononucleotide	26.0362	56.2077	60.6841	67.726	34.5766	70.8809	100.963	82.5445	66.1694	38.7371	37.2275	63.0776	20.7825	51.3252	51.5949	58.6338	19.4495	16.4701	35.3254	20.692
N-carbamoyl-L-aspartate	20.8061	60.2295	50.3042	62.5079	43.4833	53.0818	92.4325	66.591	63.221	40.0379	47.879	57.4931	12.3361	38.3029	43.1524	34.1855	42.4566	19.9016	29.446	22.28
3-S-methylthiopropionate	34.2788	65.09	42.3182	37.5727	36.3105	61.7423	55.2664	31.5261	32.2424	25.6257	39.3812	16.046	256.084	48.724	37.3944	52.3115	24.8047	9.59398	23.4845	27.2866
acetyl-CoA_pos	20.4532	38.8916	28.7948	25.5189	36.9051	35.5107	38.7624	25.296	40.2863	26.3286	23.7066	17.6954	32.8413	52.9796	38.8194	40.0656	24.606	41.9502	43.9754	43.0564
cystine	26.7788	27.8497	29.6178	26.6666	35.7724	26.7634	17.7508	23.2553	48.585	37.3068	36.3074	29.1301	46.392	30.0806	23.6561	17.6877	107.806	102.054	57.7387	112.391
raffinose	46.2416	43.3532	10.338	25.8777	51.5457	21.0966	52.3748	68.3681	51.7732	36.9373	21.9182	32.8339	29.7257	37.0285	13.8073	55.6507	43.1314	52.2659	90.9664	90.9471
N-methylglutamate	29.4974	26.9908	40.8848	40.7714	60.645	45.5371	33.0808	32.4956	57.3262	41.8621	52.4625	41.2776	35.8454	64.8426	59.7823	65.6892	39.9599	36.8341	43.4684	38.0817
ferulate	67.9818	123.472	84.2682	63.8821	74.3895	92.9971	92.3482	86.5097	75.7793	20.6207	53.4261	38.118	16.8359	39.3309	14.7605	15.9683	21.402	9.64776	16.1275	5.37867
carnosine	58.3526	34.44	23.432	20.5089	52.657	42.3137	47.2413	34.2096	21.0379	25.1163	31.0007	26.4615	76.241	33.8478	33.7824	38.2007	51.1629	59.5895	35.6997	100.841
5-methyl-THF	23.1345	29.0054	23.986	32.5098	38.482	21.6104	21.553	32.6577	40.7417	46.4396	34.2745	42.475	61.2973	28.06	32.118	38.6108	80.2411	70.0507	48.3195	77.9293
pterin	43.1779	38.9765	28.0615	35.1738	41.2631	29.926	27.7878	15.9704	42.4753	20.4824	27.8352	23.618	36.906	57.5198	40.2133	95.0239	12.8351	26.9913	10.2704	27.8036
homoserine	26.6004	74.7761	68.8192	75.0471	49.9098	54.7223	70.1745	48.1204	39.9635	35.7678	30.0169	37.0497	21.407	22.4781	19.667	34.1285	33.0831	30.6829	24.3752	36.5121
quinolinecarboxylate	45.493	33.2099	49.3042	48.1921	49.4344	56.9607	70.1305	51.4561	46.8689	43.3052	49.7359	53.1795	62.4588	44.5182	64.4685	74.4201	51.2179	37.5394	37.2058	43.5059
pregnenolone sulfate	37.6993	45.4623	28.3552	44.0447	52.5638	42.103	48.4778	28.9452	47.8089	43.7541	30.6108	37.3632	46.1419	42.0794	27.0166	49.3356	76.2589	49.3488	38.3478	60.9375
hippurate	84.1695	58.3843	46.0469	50.5427	42.4107	65.8276	46.7342	48.0466	51.805	27.6628	57.1755	32.4614	35.1828	26.0309	57.8157	78.6114	58.6455	77.5964	33.3732	97.1078
lumichrome	44.656	41.4893	41.3208	40.7428	41.82	41.6073	53.8773	39.3633	52.3952	52.563	37.1361	46.8939	40.8966	55.4466	49.5689	49.6469	47.4878	44.5249	39.2773	37.6655
biotin	24.5985	14.3209	18.7283	22.2245	30.7915	26.1069	35.5226	25.3588	23.2721	38.4676	27.3528	26.6125	65.485	61.6022	31.6943	80.9095	47.9263	87.9031	78.4978	51.2275
5-methoxytryptophan	14.1219	36.7195	37.0312	37.3703	40.2002	61.8676	76.4705	48.628	34.6769	30.9756	37.2273	51.6695	36.8953	30.3922	25.3265	38.0265	53.5212	31.8087	35.0629	30.2389
cyclic GMP	35.5096	41.5451	16.318	27.3716	31.4806	31.253	51.3128	49.2499	60.0359	29.2071	49.8293	63.2987	61.8597	16.3518	47.8021	47.6326	57.7436	44.0557	62.1406	229.911
ADP-glucose	51.5301	57.7251	54.2419	62.8331	77.8981	84.4461	46.1091	47.5078	76.4884	56.3696	49.4961	38.1605	50.7723	70.8513	44.0173	40.7851	58.2599	29.2435	97.7649	94.4102
NADH_neg	23.9195	72.4963	33.3274	48.8069	38.2888	136.807	149.447	70.6576	52.3472	52.4486	57.112	45.2347	42.1925	49.0369	65.2607	72.3769	8.98899	22.528	52.6515	65.0605
XMP	29.0599	43.3203	38.9662	50.4575	38.9131	40.913	44.8164	26.7714	53.6274	37.6526	39.628	39.9552	34.1976	51.6402	50.624	42.4886	26.5867	28.2936	35.3325	34.7762
S-ribosyl-L-homocysteine_pos	56.1155	55.547	64.2891	58.8462	69.6007	69.0211	75.8949	73.5951	49.9168	42.8913	47.1763	51.2279	11.6481	44.1676	52.4374	38.9319	42.978	20.1501	25.7933	23.2348
3-methoxytyrosine	55.1431	68.2139	78.0959	55.4233	43.1611	71.6464	63.2598	81.443	44.689	31.8045	67.105	33.1829	17.2093	13.094	53.8775	17.1756	41.0961	34.6243	20.2429	28.5877
D-glucosamine-6-phosphate	35.5712	36.1101	14.5452	20.8239	48.789	35.3	33.06	33.646	46.1476	40.1094	24.8886	24.3725	40.6553	38.0044	44.3011	49.5219	46.7426	46.0338	42.211	41.9954
4-pyridoxate	146.747	28.3217	42.6633	41.796	46.5506	45.3594	56.4781	53.9661	29.7704	19.6404	52.0056	73.0681	37.814	34.7956	32.8828	64.774	19.8759	84.3174	19.3185	72.311
D-glucosamine-1-phosphate	33.7615	45.9704	37.3236	34.6358	48.9631	45.2858	39.901	39.9538	50.8528	29.2358	43.7601	39.9819	32.5851	51.8547	51.6224	58.1416	46.1956	31.8396	45.0655	35.1089
selenocystamine	33.6341	8.18105	8.0962	17.1815	32.5058	9.17621	48.7528	21.1171	46.6055	36.8105	41.885	29.8959	135.635	41.279	38.7281	80.2044	64.1889	29.6868	39.4489	91.6577
NADH	44.6522	37.3121	42.0872	49.9637	38.0927	34.4279	70.4978	13.4041	20.2915	26.9387	23.2706	22.3274	33.4099	36.4455	15.4569	48.5367	18.2204	18.4642	12.401	12.1191
pyrodoxine	85.4741	34.3787	51.9195	20.3921	72.4311	29.551	71.6982	73.1612	41.9297	26.729	62.6543	64.3313	28.6147	39.016	41.8659	51.7256	53.4832	23.9292	22.4547	23.3243

## Sheet: Serum
sample	Mock_1	Mock_2	Mock_3	1dpi_1	1dpi_2	1dpi_3	3dpi_1	3dpi_2	3dpi_3	5dpi_1	5dpi_2	5dpi_3	7dpi_1	7dpi_2	7dpi_3	Mock_4	1dpi_4	5dpi_4	7dpi_4
class	Mock	Mock	Mock	1dpi	1dpi	1dpi	3dpi	3dpi	3dpi	5dpi	5dpi	5dpi	7dpi	7dpi	7dpi	Mock	1dpi	5dpi	7dpi
inosine	1033.03	1075.9	1007.27	1068.05	1082.69	995.971	422.835	565.638	442.398	2.90042	1094.47	1090.78	326.138	142.946	624.466	981.758	1001.32	963.102	375.172
lactate	1042.22	1083.87	1224.3	1149.54	1084.35	1073.82	1130.81	1387.61	1175.15	1155.94	938.574	1156.7	887.619	744.351	798.098	913.323	983.947	948.777	930.28
hypoxanthine	1058.4	1165.45	1349.14	1205.5	1176.13	964.81	1468.18	1649.1	1443.16	5.02465	1015.09	1116.98	207.953	423.308	799.526	1066.62	1165.1	962.642	475.359
taurine	580.197	596.259	918.205	1022.23	785.872	820.143	927.655	1043.84	927.388	1057.2	1058.31	1011.3	757.035	901.069	618.351	639.87	961.082	954.156	1073.33
citrate	770.429	944.996	911.701	886.228	1291.1	787.776	882.481	987.114	641.26	1274	397.432	866.556	414.549	1360.25	600.276	739.385	858.963	397.485	893.039
glucose	938.708	1244.97	1105.02	903.517	1030.22	919.363	620.426	757.054	608.422	1397.06	676.6	996.024	653.587	705.74	728.574	1027.65	821.897	830.395	854.235
xanthine	1137.42	1282.35	1548.44	1214.48	1239.15	1251.98	1976.42	2162.12	1902.96	12.56	1148.86	1294.49	504.754	416.057	1046.91	1166.52	1153.22	1185.2	650.119
malate	835.78	1043.82	1032.65	1199.21	1468.26	1041.96	1167.51	1388.95	1130.05	728.773	845.923	957.453	570.844	564.972	908.607	875.163	1217.67	832.977	737.698
2-hydroxybutyrate	230.29	418.055	337.182	350.889	528.454	358.758	606.038	422.293	505.705	3118.59	955.462	439.712	1086.14	1644.12	1243.21	332.399	449.66	686.728	1447.06
phenylalanine	818.877	709.319	755.192	828.933	738.836	839.681	879.972	971.343	875.806	1830.98	936.433	805.013	1858.61	1424.33	1094.64	674.712	777.703	768.699	1688.13
tryptophan	1933.54	1348.27	1255.1	949.444	723.886	652.275	481.411	687.118	501.422	477.963	678.112	692.958	1090.1	543.224	758.485	1392.94	774.191	558.868	854.056
arginine	904.329	1035.23	1185.93	1072.79	894.438	1253.62	1094.96	1295.78	1031.68	562.181	1241.56	1090.3	725.433	504.44	780.414	1085.79	953.069	1098.46	774.408
succinate	738.978	902.36	925.857	1352.78	1323.93	898.897	1078.12	1332.41	1120.89	1604.96	766.327	932.239	323.673	498.332	564.579	683.772	1354.42	779.241	441.164
allantoin	355.621	431.805	428.732	323.595	400.426	298.031	340.097	254.869	266.887	3587.34	417.969	354.82	350.151	1982.6	412.797	326.139	288.375	333.588	1112.92
indoxyl sulfate	1607.78	358.207	483.244	580.64	1013.41	485.179	202.698	330.267	244.063	2816.46	152.33	379.426	277.234	1998.84	218.12	571.228	764.546	223.899	905.018
Citrulline	981.276	934.583	1033.2	937.079	849.848	1138.96	1193.77	863.182	984.638	1125.02	713.37	865.391	1034.28	1036.37	882.681	865.521	832.898	704.236	1118.77
glutamine	987.017	966.055	1117.95	1091.81	887.717	937.078	1054.35	1173.14	1025.13	1353.85	1321.69	1257.83	713.922	743.734	768.484	956.129	921.003	1215.04	872.838
glutamate	781.535	813.158	1127.2	1369.36	1252.76	1009.76	2312.47	3383.5	2511.74	1038.86	869.86	888.048	447.016	671.4	698.335	800.408	1289.57	870.519	584.729
threonine	1220.66	887.299	1078.27	1274.91	1041.76	1097.1	1141.33	1384.98	1109.99	568.189	1112.74	1063.67	1164.71	412.444	1102.26	903.707	1040.24	1065.11	1012.96
pantothenate	1035.35	458.918	709.489	961.647	674.151	609.426	518.894	639.962	525.552	4004.28	468.11	737.071	1263.13	1412.86	613.827	523.974	734.377	532.597	1157.12
hydroxyphenyllactate	202.733	208.117	217.463	177.321	249.93	219.036	174.432	204.418	166.805	5844.28	179.201	174.135	352.538	1873.24	268.175	189.328	218.893	169.366	898.105
urate	686.775	642.913	629.426	555.688	399.725	912.828	1053.55	1359.07	1149.28	3130.72	516.45	356.004	1560.13	1060.05	630.206	657.795	486.777	386.915	1223.87
citramalate	783.612	972.303	1489.75	1336.26	1436.66	1055.1	557.297	227.572	467.084	885.045	701.811	1130.96	454.349	564.379	633.464	688.829	1369.82	799.965	533.634
a-KG	1117.59	1751.1	1633.31	486.142	1363.91	1196.32	39.9351	38.5514	37.0379	262.016	955.28	1503.77	626.722	197.809	1403.74	1459.22	765.673	1042.8	778.109
glycerol 3-phosphate	855.924	937.459	1059.94	1429.8	1144.84	1193.48	1238.25	1461.17	1227.95	835.904	948.354	936.443	343.49	502.97	865.494	853.335	1223.52	896.471	588.877
D-Rib(ul)ose-5-phosphate	630.538	1046.62	1048.87	1389.01	1046.59	2100.61	98.1032	164.091	96.8936	177.784	413.732	1136.91	206.694	415.548	289.67	991.598	1243.73	683.397	336.769
3-dehydroshikimate	1111.05	977.551	1037.56	806.128	861.885	1960.63	1142.44	1324.13	2093.74	1282.54	2114.77	883.737	2693.17	1085.81	4683.97	1962.49	2231.84	3052.79	3801.77
2-methylmaleate	1011.34	921.936	1033.02	1125.33	1266.03	1046.87	847.633	912.779	797.285	1416.44	1024.85	1030.78	830.052	787.521	778.033	874.941	1044.32	947.668	844.962
2-Hydroxy-2-methylbutanedioic acid	826.059	1069.48	1360.19	1330.6	1392.99	991.983	599.031	449.084	569.478	1080.31	850.494	1028.24	438.007	637.7	676.752	740.323	1262.28	946.141	556.466
Citraconic acid	999.588	895.862	1015.54	1129.23	1279.46	976.981	819.904	876.287	839.617	1423.94	1047.95	1031.79	803.341	804.367	784.479	849.811	1027.7	903.019	851.017
serine	1002.75	1019.08	1104.62	1118.42	897.563	1059.77	1100.09	1557.44	1189.3	923.536	1218.19	1323.6	928.504	413.414	755.534	1101.62	960.488	1155.45	853.368
2-HG	1291.27	1238.4	739.326	1340.06	1286.82	1115.84	708.628	1232.06	815.712	1169.86	973.687	822.035	346.235	395.731	720.231	1061.05	1321.96	847.986	558.082
myo-inositol	622.283	714.22	988.529	980.721	892.092	905.463	911.422	1145.4	959.621	2382.26	778.341	892.396	591.711	1504.93	501.771	633.449	916.518	770.495	907.871
malonate	261.586	306.501	343.252	364.059	467.553	319.493	410.012	363.868	359.45	2987.06	974.956	407.108	220.308	2233.01	543.491	257.932	355.316	645.731	1150.81
homoserine	1230.25	891.709	1043.82	1267.43	1076.49	1084.98	1142.26	1483.75	1156.89	569.137	1245.72	1099.03	1136.16	420.668	1074.25	871.118	1054.55	1136.78	944.217
tyrosine	702.109	657.335	743.741	780.453	924.477	883.855	787.603	1082.48	822.556	2070.97	664.148	846.178	1320.29	1509.53	890.75	705.319	848.902	669.245	1307.84
aspartate	1076.74	900.342	1280.91	1432.24	1343.34	1340.25	2236.43	3272.85	2309.79	826.603	909.6	820.309	418.554	642.141	618.116	932.654	1314.06	788.666	608.565
N-Acetyl-L-alanine	822.723	569.292	683.493	633.724	562.109	598.969	463.967	576.971	445.258	8163.41	457.908	382.06	1846.48	3031.76	326.202	530.897	606.932	350.088	902.089
uracil	418.455	444.473	705.08	727.421	544.877	408.762	1130.42	1401.73	1178.13	4323.3	603.632	388.05	874.979	1002.88	733.796	407.895	599.464	440.914	950.251
azelate	501.39	555.585	580.639	817.716	1003.43	638.77	608.09	759.714	610.565	2599.4	788.532	774.87	369.14	900.029	490.23	609.688	869.218	747.214	676.304
gluconate	146.79	633.557	819.3	561.731	1411.4	511.663	591.213	1021.05	694.228	2748.1	693.724	609.651	240.595	1934.03	547.222	434.606	844.91	575.269	1036.87
orotate	571.31	1072.31	1112.51	1593.54	1461.56	1416.4	921.527	1004.71	864.123	530.68	956.123	1187.22	1897.34	670.197	1684.08	931.737	1429.83	949.179	1467.67
3-hydroxymethylglutarate	750.997	1079.26	1028.5	803.569	989.114	831.929	909.218	848.935	826.561	1482.27	1983.35	920.527	281.479	750.91	1420.47	867.299	932.684	1492.15	703.157
4-coumarate	1697.99	784.143	1027.9	1285.65	1144.27	1211.87	200.295	785.404	404.237	320.742	183.07	249.812	954.185	111.797	66.0736	873.938	1165.94	175.989	452.205
glutarate	672.314	536.064	724.598	2113.95	862.578	1534.07	684.412	726.105	674.283	1889.31	1151.43	804.799	308.836	424.571	449.114	439.885	1226.15	929.044	391.82
N-acetylaspartate	778.26	734.158	827.711	920.465	1309	910.582	747.272	1135.7	924.975	2348.64	741.13	842.77	357.18	1391.82	544.294	919.36	870.833	637.114	860.06
fumarate	826.634	1007.01	1117.35	1117.81	1597.25	1024.55	1193.64	1476.02	1268.36	841.181	842.723	1083.56	623.274	571.844	981.485	890.252	1296.47	866.731	708.907
sebacate	267.512	1178.16	693.964	668.722	2280.71	560.523	174.189	484.318	272.991	2806.03	1010.57	398.622	47.7182	531.08	186.216	813.54	1668.42	757.971	256.02
N-acetylleucine	1130.33	949.844	822.699	1351.37	1294.33	975.352	779.235	823.021	814.939	1280.79	982.551	722.578	1247.73	855.428	750.618	980.889	1269.96	707.241	949.838
salicylate	1667.89	986.946	876.876	1440.86	1485.89	1060.2	614.951	843.593	676.218	664.716	739.058	732.846	633.669	438.54	741.55	1248.34	1247.12	628.026	636.699
D-ribose 5-phosphate	630.663	1025.47	1098.2	1397.96	1107.91	2097.45	169.507	421.387	196.305	258.176	422.754	1178.72	202	391.184	253.406	935.251	1219.69	739.272	323.326
fructose	1205.74	1858.11	1534.64	1219.32	1114.89	1295.92	1320.49	2424.99	1661.44	513.592	639.346	1213.88	801.727	402.53	675.078	1535.79	1272.41	811.827	689.682
r-Glu-Leu	507.638	875.764	1361.01	1312.13	1356.22	1428.09	1627.81	1401.11	1434.76	507.587	1210.8	1016.34	582.226	804.189	1013.44	824.861	1638.55	939.847	909.386
N-acetylglycine	472.792	1003.71	640.989	653.666	1214.54	636	2295.76	1668.67	1905.21	2597.1	3648.86	3997.72	594.458	1567.94	2755.55	949.918	933.335	2234.38	1390.14
p-aminobenzoate	1063.8	1255.35	1627.99	1348.29	1173.89	940.62	2458.07	3916.21	2832.28	32.5257	992.61	1142.27	177.687	387.389	782.53	1102.94	1251.26	981.005	447.976
anthranilate	1039.22	1177.65	1563.02	1227.14	1230.19	976.728	2476.09	3982.11	2805.57	22.6624	1008.98	1080.21	187.792	373.938	786.57	1075.55	1273.45	962.612	428.387
N-acetylneuaminate	317.488	350.939	472.561	387.103	352.592	379.633	421.78	445.016	380.297	4078.76	339.702	284.692	384.812	2095.65	178.154	352.614	370.936	249.272	908.785
2,3-dihydroxybenzoic acid	1071.86	1126.48	1361.24	1879.2	1931.17	915.364	276.185	991.506	547.834	100.558	91.94	511.733	768.473	141.478	51.085	901.927	1750.01	230.962	413.87
N-acetylglutamate	467.891	689.716	431.163	720.949	837.207	1116.81	447.062	888.216	518.155	3589.91	650.186	613.419	804.236	477.839	921.467	582.964	685.183	582.972	648.341
deoxyuridine	647.219	699.998	748.476	940.264	871.637	783.126	634.486	886.608	706.796	924.402	1018.28	852.608	1332.21	2171.9	1812.83	624.161	824.818	894.144	1770.53
mevalonate	454.696	859.523	1043.55	501.065	776.328	771.528	405.92	368.372	361.444	5037.07	869.837	807.268	462.469	1984.4	359.811	683.858	624.95	759.579	705.054
N-acetylserine	533.135	775.454	497.197	770.798	966.346	879.152	750.124	1289	912.595	2378.17	671.107	743.125	590.099	1261.28	637.948	726.124	952.025	601.421	904.343
ureidopropionate	629.264	812.164	573.245	551.48	1178.5	1190.23	776.129	533.907	643.91	1620.5	846.994	717.589	518.758	2103.21	936.96	669.237	860.681	816.642	1183.96
R(u)5P	583.53	1108.21	1078.42	1451.42	1108.53	2140.03	47.9158	45.3955	54.8285	204.691	417.915	1151.49	204.154	404.94	279.168	1047.77	1292.09	710.528	318.946
oxoadipate	1005.73	1418.96	1771.72	632.979	824.435	2235.95	46.9305	24.8326	62.5929	308.632	2368.01	1315.84	378.192	73.993	1530.82	1028.78	446.67	1637.43	643.521
Indole-3-carboxylic acid	820.278	789.428	482.138	1717.97	733.908	1898.14	781.966	830.85	710.007	1620.38	2488.51	1244.65	455.468	616.217	774.8	668.428	937.779	1618	619.571
carbamoyl phosphate	457.233	476.909	791.634	1016.1	873.93	1042.74	1168.89	1994.07	1362.09	1770.99	993.33	748.456	266.97	870.033	689.657	518.586	824.555	801.953	658.912
uridine	633.996	692.361	757.744	654.737	695.615	685.48	638.966	573.692	608.644	5172.55	771.817	719.375	519.785	976.571	654.318	579.494	672.099	689.173	711.653
N-acetylasparagine	699.521	649.637	663.388	908.181	774.279	600.475	395.817	892.433	336.192	3089.56	464.653	337.346	273.91	928.772	215.057	612.152	643.315	385.478	614.408
r-Glu-Ala	490.139	1077.86	1422.51	1279.41	1249.89	1527.49	1174.77	1509.54	1125.53	138.681	668.092	1057.8	498.146	369.602	462.081	949.965	1456.89	760.168	484.75
aminoadipate	749.711	777.002	413.575	1505.33	667.298	1772.35	739.449	804.853	704.867	1748.92	2387.68	1256.47	426.274	630.07	814.108	714.865	982.052	1614.18	606.111
ethylmalonate	547.619	956.982	1072.35	508.237	704.713	370.508	419.709	328.95	334.692	1432.07	618.513	619.948	327.486	2574.76	616.825	838.246	613.797	550.268	1221.6
phosphocreatine	662.746	635.764	950.645	1101.55	1060.72	1313.25	632.951	1036.67	744.794	1262.92	1064.01	1183.42	682.678	710.497	1051.78	574.892	1007.56	1034.04	890.752
isocitrate	505.214	657.329	781.589	837.006	1061.64	748.197	787.914	911.713	762.144	2198.84	582.716	786.962	479.537	1911.79	639.975	665.136	792.727	497.212	1001.01
glucose-6-phosphate	480.332	464.204	1023.15	930.754	815.651	758.057	3757.32	9898.19	5698.78	2949.84	616.884	591.4	385.201	531.708	499.953	457.039	859.153	544.253	556.158
Phenyllactic acid	566.424	991.207	521.49	419.69	294.843	578.663	289.573	293.327	297.392	4086.96	269.523	225.881	737.271	1217.91	316.347	895.631	335.147	258.84	1025.69
O-phosphoethanolamine	419.877	531.101	868.314	1055.12	757.422	1041.4	1166.3	2153.72	1343.29	1811.77	1015.27	829.656	268.762	880.568	658.375	645.449	855.521	851.353	640.782
2-quinolinecarboxylate	291.837	1013.12	1454.64	1034.95	1776.26	515.938	1440.47	1195.83	1165	1562.18	2796.34	1965.03	297.313	574.981	1393.61	808.243	1420.14	2133.45	724.09
kynurenine	1075.41	1202.8	1178.47	371.437	266.284	877.019	524.457	368.616	418.575	1591.14	413.671	629.101	1588.3	1264.29	939.982	1094.92	293.646	485.153	1524.5
kynurenate	860.205	968.385	1379.77	1081.8	1162.38	750.523	512.059	1203.4	700.58	1876.79	300.583	334.585	539.914	963.746	279.899	897.611	1021.15	307.373	742.951
hypotaurine	275.196	476.697	946.225	906.205	685.554	781.213	648.487	782.425	633.687	2758.67	303.316	617.506	482.526	411.542	270.943	401.361	854.432	426.724	488.678
glutathione disulfide	500.156	904.409	2142.81	1652.54	2006.35	1357.64	1702.41	1905.34	1608.65	58.2872	795.888	1351.93	59.0207	53.8654	422.53	765.447	1839.92	877.631	143.975
glucuronate/galacturonate	366.55	493.66	738.348	643.447	841.716	442.341	479.637	679.874	529.139	3353.28	395.603	476.337	323.36	2302.26	316.531	417.415	698.926	411.159	1164.31
r-Glu-Gly	493.601	1048.76	1688.7	1216.9	1963.92	1030.84	1152.62	1885.77	1293.28	188.967	610.401	1305.16	286.349	263.056	677.665	762.812	1552.84	962.571	428.095
4-pyridoxate	2069.59	574.484	864.58	364.102	541.446	902.916	297.413	1381.45	652.976	1835.98	351.051	274.505	316.748	1989.91	274.522	789.154	435.588	261.859	1051.38
leucine	1045.56	828.899	823.773	1155.51	889.047	1001.72	1301.99	1222.31	1188.88	1081.86	1326.47	871.835	1330.89	950.973	1080.34	835.91	1006.47	970.842	1259.96
10-hydroxydecanoate	1774.94	1481.12	1416.22	968.61	995.36	883.747	567.223	1220.07	752.123	581.939	420.517	908.732	469.488	327.257	270.098	1597.58	1035.94	512.84	367.746
13C-Fructose_IS	1115.15	1210.37	1146.82	1248.43	1137.03	1016.55	927.433	1215.66	969.854	818.289	1074.28	1074.77	1095.6	822.254	993.536	1020.07	1121.7	1051.9	1072.1
aconitate	421.457	450.656	344.973	603.43	465.193	821.102	393.916	590.802	379.731	2728.19	392.434	752.591	287.037	1097.53	536.71	353.912	500.999	366.058	467.669
pyroglutamate	752.289	760.917	853.1	1211.37	810.416	1577.4	2288.77	2296	2051.89	1306.58	730.356	1654.66	1244.61	647.893	696.942	537.103	1380.78	1169.53	984.488
ascorbate	766.87	691.864	763.673	644.375	499.368	740.892	626.362	1048.05	746.75	1786.51	646.686	672.151	649.168	1103.05	529.382	660.568	681.342	456.765	937.096
itaconate	855.862	1278.59	1255.87	962.266	1021.25	1302.2	1019.14	686.415	835.14	1198.18	817.268	917.976	594.124	541.406	1274.73	970.374	876.016	959.498	712.74
r-Glu-Thr	525.919	728.633	1057.82	1258.02	1650.16	981.922	1263	2339.89	1665.18	374.982	711.299	1164.88	524.102	502.129	857.915	666.734	1505.21	815.232	573.247
Indoleacrylic acid	615.99	1606.23	1041	1299.23	1409.38	567.878	558.872	751.587	492.548	1144.49	1129.79	816.606	508.982	1309.53	842.687	915.678	1213.05	947.397	978.918
ferulate	1652.72	2374.74	1483.03	1041.19	960.505	1261.04	82.8337	641.045	261.869	111.421	130.247	197.532	400.41	35.6799	28.3827	1904.69	847.751	138.108	218.57
2-ketohaxanoic acid	850.43	1113.77	1244.57	897.22	955.852	506.239	174.013	103.116	121.203	1193.68	911.628	948.373	1519.52	1182.94	1008.17	924.121	849.312	933.813	1427.64
quinolinate	629.843	393.888	562.319	608.204	455.289	1040.97	704.375	693.042	753.743	3833.15	669.826	227.777	277.49	1689.09	609.355	471.49	427.197	358.893	866.985
galactitol	859.134	1065.79	1095.79	639.135	516.257	1093.19	791.051	3106.68	1855.47	2742.48	306.5	483.442	1120.3	444.188	744.378	881.098	499.564	338.936	852.47
melatonin	117	2782.44	2088.22	230.714	714.279	831.695	664.982	395.841	539.5	169.061	277.236	168.52	16.9253	416.962	146.355	1762.18	502.297	189.176	201.258
D-sedoheptulose-1/7-phosphate	252.192	348.227	1548.35	1108.7	1064.26	1557.08	1902.32	7772.19	3542.68	862.335	600.472	927.468	181.583	412.789	444.027	420.524	1051.35	662.657	384.197
suberate	1394.64	1231.97	1349.61	1282.95	1234.18	1220.91	907.512	988.959	818.751	706.419	968.469	890.876	198.354	491.608	115.092	438.354	1076.42	405.434	392.775
N-acetyl-glucosamine-1-phosphate	713.563	692.08	1364.55	1161.64	1039.78	1103.89	1516.42	2750.62	1775.68	1459.95	1186.97	1167.23	369.699	467.763	737.658	728.236	1029.99	1033.85	558.266
saccharate	517.965	334.622	560.582	839.179	576.467	1588.29	320.468	740.168	397.428	1472.22	260.213	448.72	177.501	984.843	170.532	440.964	682.12	264.451	664.07
6-carboxyhexanoate	1192.76	976.842	1279.24	985.617	1225.74	808.231	472.42	726.082	510.035	1889.19	506.401	662.43	353.245	408.909	375.636	786.248	1050.57	414.409	368.245
maleate	711.54	964.676	458.315	720.406	1001.65	624.352	631.766	813.384	505.987	3373.36	1024.54	467.865	349.284	1415.44	530.871	692.393	595.588	499.14	812.328
3-methyl-2-oxindole	569.62	689.473	1948.51	1245.8	1866.58	254.284	204.129	356.772	212.009	507.185	196.52	162.382	1044.74	2147.48	298.737	753.575	743.817	199.176	1303.75
D-glucarate	519.89	362.416	618.152	913.124	464.452	1475.39	280.984	694.317	441.047	1653.95	244.018	504.758	192.871	852.465	137.027	375.401	662.42	381.041	703.784
homocysteic acid	469.171	361.51	564.467	2275.71	1372.61	1382.24	1976.4	2964.62	2331.78	1095.02	736.415	965.163	497.896	984.969	327.994	332.293	2128.72	866.886	716.023
N-acetylproline	1060.27	600.884	1210.07	1483.45	1327.24	989.463	547.806	950.553	704.89	976.558	898.241	637.192	512.764	607.957	450.634	708.458	1120.85	733.48	601.236
phenylpyruvate	1776.23	1038.85	1628.4	771.91	765.991	376.775	370.317	255.608	275.417	1104.96	674.227	334.408	1176.89	627.573	912.847	1385.83	507.879	616.784	949.862
hydroxyphenylpyruvate	859.208	336.892	642.329	140.828	264.397	51.2749	47.7745	111.832	72.4272	9674.18	348.985	46.3181	174.131	1130.42	1247.07	616.25	84.9229	165.455	549.528
Pyrophosphate	991.346	1581.99	1997.47	1193.77	625.729	1376.96	520.141	496.84	628.808	784.427	313.748	735.824	482.528	260.068	418.659	1464.78	824.827	472.003	545.304
isoleucine	1325.22	853.71	834.904	1114.95	1024.64	971.022	816.436	982.647	849.495	1279.38	1211.09	801.991	1466.6	1030.63	1059.05	832.422	956.381	1020.99	1298.99
N-acetylphenylalanine	599.337	338.941	652.532	510.626	410.127	357.004	297.883	365.155	249.831	3575.28	428.495	491.49	1741.69	2066.67	474.878	404.951	441.607	411.814	1712.39
hippurate	2518.6	1572.16	1551.26	1061.24	721.476	1145.67	255.704	600.439	339.182	634.539	81.755	422.474	549.737	437.512	87.5758	1527.88	749.543	202.228	395.013
N-formyl-L-methionine	473.068	961.905	791.349	1085.43	1582.31	805.278	540.893	744.94	565.275	964.489	1137.3	1097	680.296	1166.17	1048.72	750.611	1390.2	961.859	997.411
r-Glu-Val	592.044	855.884	1362.94	1131.24	1502.71	1185.8	1452.39	1857.87	1462.85	662.062	928.385	1132.66	560.846	851.881	853.582	658.998	1130.6	838.746	713.028
pyruvate	1067.48	1052.18	1536.17	534.735	855.192	1139.48	95.2906	25.0431	26.2543	750.539	913.028	1425.69	1811.25	337.811	1626.46	1124.22	600.431	1101.83	1368.8
deoxyinosine	976.051	1629.02	723.914	588.766	855.281	805.04	1601.8	1707.92	1563.53	218.641	3298.24	1823.65	2102.17	1320.76	2732	1101.16	763.171	2541.28	2012.02
ophthalmate	433.646	575.664	994.848	1022.64	3413.64	1451.87	2133.4	3280.99	2408.05	383.86	2172.78	2346.62	234.276	406.567	882.676	680.889	2687.64	1924.06	508.062
2-methylglutarate	979.444	1012.78	1209.32	1350.15	1149.04	889.201	779.609	1099	895.069	1286.77	803.863	838.7	565.136	659.733	780.28	925.823	1072.58	995.089	580.582
indoleacetaldehyde	543.887	1786.36	976.587	396.491	3094.81	912.983	619.993	856.734	722.116	121.714	882.677	3888.27	53.2829	105.282	196.772	1595.95	626.381	2155.32	81.8739
adenine	1582.68	2982.45	716.38	1185.78	1288.24	1482.03	1113.14	201.597	287.194	233.386	1907.9	2191.76	256.934	329.314	514.87	2949.84	1213.61	1735.39	292.365
xanthurenate	1706.27	1023.75	1535.78	897.558	838.646	1540.84	2361.42	9278.09	4619.9	2346.07	597.659	553.456	465.061	435.193	399.392	1003.89	564.036	454.299	453.32
L-dopa	1488.47	1696.95	1959.16	1378.82	1524.39	1365.24	2428.21	5114.86	3499.04	78.5619	1208.82	1601.13	198.805	233.723	803.166	1437.75	1552.91	1021.89	419.318
glucono-D-lactone	620.136	1399.56	1250.89	930.124	1033.75	892.97	612.74	995.748	722.339	2042.84	750.373	832.373	555.297	1203.85	621.937	889.564	1022.91	707.276	981.935
2-keto-isovalerate	646.292	1352.78	1717.35	664.819	1110.96	867.672	369.598	400.371	364.313	1333.25	824.538	1412.25	1214.15	914.799	1343.52	1028.82	515.127	851.077	1114.9
PEP	204.097	299.817	983.492	1662.72	1184.39	1598.06	3536.77	6865.92	4416.56	2785.69	919.667	939.127	142.341	258.704	305.028	289.673	1305.04	759.951	201.751
pyridoxal	2361.08	1442.33	1657.36	594.11	960.713	302.505	113.361	246.833	224.523	656.892	1301.92	239.748	130.523	664.037	440.346	1764.22	225.539	750.308	401.748
lactose	815.136	1612.46	1019.77	531.721	615.845	998.579	377.752	380.784	414.1	2409.92	502.043	754.196	654.538	910.124	684.042	944.983	472.695	457.2	595.469
trehalose/sucrose	1028.92	908.001	1352.8	942.738	1270.99	1037.75	680.26	861.347	611.134	1340.06	1075.54	1345.52	1164.35	254.877	325.168	771.519	1280.26	1092.88	799.924
guanidinoacetate	910.998	848.955	1623.04	1555.83	970.442	1008.95	749.446	1062.87	805.938	1010.23	521.664	896.56	726.479	623.475	681.056	773.428	1130.09	696.201	666.559
N-acetylglucosamine	1988.2	2065.62	1000.23	1874.87	1592.06	1480.23	1267.99	1004.82	993.5	915.71	1416.93	1733.82	898.209	1607.69	1694.05	2793.11	1812.67	1633.64	1671.94
glyceraldehdye-3-phosphate(GA3P)	632.696	746.564	1217.86	1636.69	1373.81	595.192	1170.72	1125.35	875.439	1205.59	638.437	544.016	112.614	686.578	226.887	541.787	781.741	547.619	568.995
raffinose	2003.93	1249.41	1579.52	954.314	1257.27	920.373	286.683	814.916	641.367	390.479	567.346	1042.39	932.271	97.5347	36.8127	1360.42	889.544	545.456	435.287
2-hydroxy-4-(methylthio)butanoate	686.353	1304.16	845.087	853.631	949.788	1392.97	269.07	779.12	546.324	1296.33	435.537	456.706	1927.43	722.879	399.386	1028	954.121	416.412	1432.51
3-S-methylthiopropionate	934.648	1042.23	1148	1579.1	1450.98	591.529	903.514	1767.98	1283.63	277.309	715.555	445.757	560.127	566.487	494.951	936.327	1332.47	461.952	574.032
Cholic acid	1175.04	1004.86	582.289	908.321	871.577	1026.26	718.261	742.887	681.261	2567.3	1255.02	930.335	734.334	1827.91	853.468	977.014	857.142	765.241	781.021
adipate	1163.21	972.912	867.106	1059.54	1317.65	879.22	821.416	1035.4	867.38	1135.81	927.605	891.003	535.506	839.078	751.805	1053	1542.44	999.09	1023.57
3-hydroxyanthranilate	918.21	885.7	893.195	854.923	872.202	596.124	1030.84	1884.26	1262.38	491.28	1029.59	879.712	938.928	696.216	1058.82	1182.5	1017.42	992.925	802.406
4-hydroxy-3-methoxyphenylglycol	667.098	740.875	782.717	704.69	687.295	570.161	605.805	769.403	517.145	3341.49	872.243	655.098	528.179	679.118	650.934	603.767	574.648	727.669	665.852
N-carbamoyl-L-aspartate	811.033	1243.17	1035.49	916.108	1230.33	1502.66	874.16	1651.02	1111.89	412.44	783.607	1105.49	463.75	296.288	775.261	1128.54	1254.22	893.908	621.712
indole-3-acetamide	1188.65	1505.66	955.23	1246.09	1064.27	884.683	1089.1	1126.88	991.496	1016.24	1007.45	659.085	941.321	693.976	587.599	1133.71	1413.09	669.337	602.911
S-adenosyl-L-homocysteine	918.098	915.845	1321.61	1126.96	1214.24	799.877	687.284	917.81	685.093	1055.84	1318.76	1205.72	141.473	295.19	605.191	870.191	1295.26	1488.48	341.62
glycerate	499.208	762.536	581.507	1206.2	1331.03	1221.24	1053.06	2127.4	1623.73	787.424	563.225	970.037	884.165	1069.82	309.681	455.007	1768.95	592.543	819.852
2-oxo-4-methylthiobutanoate	1747	1721.27	1990.11	1324.81	1566.85	1125.46	306.304	332.145	171.238	126.076	1005.82	743.376	270.613	155.337	365.777	1709.48	1313.42	803.307	514.441
homovanillate	806.786	1072.65	1097.12	972.349	695.994	702.092	957.553	1336.02	1006.94	3315.86	868.078	745.549	422.954	917.801	457.103	960.908	833.235	649.097	604.567
glucose-1-phosphate	486.283	606.663	1530.06	1049.78	980.261	983.22	2096.38	6507.35	3236.89	3022.6	514.901	691.707	324.425	710.153	363.789	576.533	620.45	452.822	342.112
Deoxycholic acid	3726.94	209.109	1060.26	217.994	1539.64	491.861	741.695	698.96	714.723	299.887	227.09	395.108	1499.88	2248.07	1653.47	1487.52	1043.01	256.78	1856.01
Geranyl-PP	530.908	1404.69	1656.68	740.342	1156.3	1102.87	274.76	337.39	339.022	279.39	1744.16	627.003	2590.83	1097.07	691.325	1290.91	1356.55	1060.64	1305.22
dihydroxy-acetone-phosphate(DHAP)	1514.74	1609.51	1802.53	666.452	1279.6	526.438	833.131	2225.38	1217.08	909.259	1378.34	397.68	84.5165	87.907	515.425	996.146	573.163	1288.26	496.945
dCMP	181.922	195.249	226.791	108.248	138.766	421.101	955.335	647.29	769.087	5227.31	240.844	334.918	589.407	1209.78	190.504	152.609	141.896	205.081	867.39
3-sulfinoalanine	558.108	815.033	1122.65	1209.83	668.042	824.45	1371.68	2291.74	1353.15	3254.58	1495.54	926.314	772.22	1417.15	491.851	570.295	608.649	830.593	1051.83
N-formylglycine	1021.37	1288.39	905.966	1395.4	934.471	1769.52	2875.71	7340.66	3872.55	1732.25	1055.22	762.722	512.514	948.434	608.235	837.513	1570.15	748.225	703.966
dUMP	1813.66	1892.46	545.092	1202.19	2635.54	721.005	99.9906	242.46	110.922	477.08	73.2033	144.396	488.24	267.595	1281.94	1136.73	1780.87	165.587	172.179
Cellobiose	824.113	1273.55	1841.03	749.059	1009.99	876.13	457.337	534.889	329.329	3008.46	507.08	569.308	664.272	651.93	360.512	888.055	981.221	856.897	487.997
glyoxylate	849.293	1248.79	760.002	587.335	1190.51	793.627	549.235	786.565	693.562	885.753	497.213	748.454	639.649	533.531	788.424	797.827	722.624	670.851	614.877
mandelate	1397.88	1091.89	2183.01	831.565	1210.94	1112.91	640.625	313.19	779.958	1798.56	681.697	710.953	497.71	1388.95	448.182	1121.53	961.707	978.99	1050.93
guanine	1256.79	1003	1492.11	1884.18	2290.38	1343.06	319.083	390.901	214.523	605.918	2156.55	924.519	296.925	544.287	332.157	1684.19	1376.52	1554.84	2537.02
3-nitro-L-tyrosine	632.054	1046.03	655.096	934.364	1452.27	968.503	1002.92	1012.89	901.05	1383.16	946.989	1422.26	1589.05	983.017	820.169	561.179	943.553	603.447	920.383
purine	1449.34	1272.91	2951.05	1036.66	1352.38	860.629	4844.92	5838.99	5194.6	28.0434	1442.46	864.471	519.036	181.308	903.982	634.463	796.977	1025.97	373.372
S-carboxymethylcysteine	882.39	527.171	966.658	1221.52	867.368	785.281	607.913	700.162	732.97	1879.35	468.22	305.247	292.566	655.083	188.443	970.457	475.094	584.086	524.236
fructose-6-phosphate	917.411	506.324	886.816	545.44	263.172	158.118	3915.96	1719.9	1249.72	1681.68	1272	1471.85	396.973	2327.53	751.966	1283.68	430.332	1151.41	744.387
NAD+	387.791	2544.86	997.657	90.3479	753.461	2725.01	512.131	231.511	660.933	1178.7	675.645	1378.71	639.998	512.219	434.403	2317.55	430.406	734.209	472.827
UDP-N-acetylglucosamine	339.194	864.813	298.767	578.131	365.521	1128.98	455.284	233.881	182.128	2778.23	1358.4	1037.53	342.899	439.087	991.056	845.779	927.996	2234.54	374.961
3-methoxytyrosine	1178.6	818.291	554.659	836.419	346.677	951.807	799.394	946.779	230.988	565.306	130.831	562.299	889.759	597.127	721.57	1391.54	1418.98	474.359	443.851
lipoate	1365.8	651.345	992.759	955.062	1325.35	693.684	686.674	776.295	674.752	1633.92	1226.37	1660.34	1805.55	1828.28	513.014	1313.98	1220.07	1125.07	1638.27
isoleucine/leucine	1231.44	1212.95	1205.95	1246.13	1288.46	1202.14	1211.54	1258.83	1136.18	827.981	1122.86	1105.4	1012.58	870.093	1082.67	1147.8	1169.7	1188.27	1077.42
Urea	1059.42	1024.55	1087.97	1074.12	1076.96	1011.47	922.605	869.139	848.09	1022	917.062	936.292	970.399	980.087	856.721	991.829	975.787	980.769	1097.13
carnitine	1133.34	1268.61	1272.4	1310.01	1284.92	1161.98	1246.17	1328.34	1208.75	679.082	837.743	1197.99	1091.26	781.861	912.751	1155.88	1234.54	1083.16	1034.53
norleucine	1121.75	1134.41	1155.37	1198.17	1231.24	1206.88	1282.89	1264.29	1169.48	860.505	1138.89	1094.44	581.729	838.363	1102.04	1127.2	1138.12	1208.73	2133.56
creatine	1041.64	1108.61	1176.19	1116.57	1173.82	1023.92	1130.11	1120.72	1029.56	905.947	1105.02	1146.94	1026.62	904.716	1095.17	1093	1101.19	1219.87	1068.15
proline	1232.98	1310.96	1259.15	1212.59	1289.84	1209.18	1219.5	1285.63	1165.29	786.869	1111.54	1192.07	1004.64	794.111	1068.69	1179.68	1183.8	1201.99	1034.96
Isobutyryl-carnitine	1303.12	1134.11	1444.88	880.248	959.016	729.437	616.221	675.587	615.587	1116.94	426.954	656.135	976.741	1162.92	797.986	1162.41	854.472	539.574	1070.8
valine	1294.64	1206.36	1203.28	1260.46	1318.41	1173.6	1204.44	1281.65	1154.38	725.777	1143.55	1092.41	1022.62	787.651	1094.1	1190.22	1171.09	1210	1032.95
norvaline	1297.99	1225.03	1214.93	1270.24	1323.34	1215.07	1203.95	1237.44	1171.23	738.887	1157.76	1075.99	1033.93	808.57	1100.96	1191.12	1243.69	1201.91	1072.15
betaine	1152.95	1251.05	1175.91	1256.03	1322.14	1115.65	964.117	1099.86	925.808	734.915	1039.88	1101.27	1051.98	857.382	1035.05	1166.35	1152.5	1088.98	1041.57
O-acetylcarnitine DL	1210.71	1236.07	1314.13	1167.81	1259.84	1068.57	1446.87	1617.28	1386.17	941.813	1169.66	1177.84	886.787	879.479	1078.32	1201.19	1076.19	1141.15	964.24
b-aminoisobutanoate	1199.94	1155.77	1259	1338.36	1318.68	1230.61	1508.04	1926.33	1608.39	1032.92	1248.63	1165.8	968.128	858.868	1033.65	1114.14	1147.37	1262.22	1043.31
DL-pipecolate	1136.1	1127.98	1256.93	1193.12	1181.85	1104.22	1261.56	1337.41	1235.13	857.947	1175.34	1213.29	818.49	670.183	996.73	1137.09	1149.92	1284.41	844.5
creatinine	741.244	735.758	870.101	742.043	850.141	776.604	764.196	786.119	696.827	1536.51	781.981	735.538	531.576	1232.02	650.316	714.657	775.202	802.562	964.143
dimethylglycine	440.463	888.591	1097.23	723.207	799.122	740.328	942.528	709.566	808.099	1292.52	884.483	983.779	969.872	1438.66	723.529	754.217	742.918	985.639	1341.86
Glycerophosphocholine	1423.23	1125.04	1354.82	1693.61	1281.75	1588.91	2206.7	2220.5	1961.55	388.508	857.124	1314.01	1153.36	604.218	998.99	1093.11	1533.86	1201.81	975.269
guanidinosuccinate	1149.82	1134.2	1259.81	1075.39	1157.26	1252.79	1484.4	1123.65	1225.29	792.109	822.165	1043.8	1063.44	914.548	988.81	1106.74	1079.84	983.529	1063.81
Butyryl-carnnitine	1227.62	1038.68	1379.14	704.379	892.465	667.956	494.142	580.451	538.489	1340.88	374.663	594.698	901.362	1280.41	747.356	1128.12	768.096	489.267	989.299
histidine	955.606	1191.19	634.689	982.842	898.117	825.934	718.557	799.006	918.421	1846.17	1569.59	1178.64	1292.74	939.901	988.676	1068	640.416	1223.12	1299.65
methionine	1486.21	1257.15	1173.93	1615.46	1299.05	1587.24	719.465	835.212	730.222	395.477	947.447	1007.81	732.536	305.886	546.852	1282.89	1388.56	1029.68	621.76
alanine	1198.63	1194.92	1348.92	1529.3	1256.6	1343.41	1113.58	1488.69	1200.22	568.372	969.125	1158.42	1274.13	560.054	771.786	1172.79	1292.87	1126.23	1036.52
Trp	2244.47	1584.61	1524.95	1099.67	849.652	819.124	582.173	792.421	582.316	315.222	670.895	698.26	1140.49	477.941	808.327	1616.28	969.432	797.108	923.274
Trigonelline	1788.41	1430.41	1528.63	1380.23	1466.54	1345.72	693.23	1055.79	826.615	93.4393	188.019	873.893	472.742	470.057	118.579	1542.41	1477.26	494.14	442.463
1-methylnicotinamide	1240.07	1429.47	1884.84	1454.13	1543.73	1211.14	2963.67	4196.44	3369.97	2.66756	1362.05	1429.81	208.447	329.898	1114.63	1389.49	1512.83	1500.13	477.535
adenosine	1579.06	2850.28	552.651	851.206	1088.72	1332.16	144.906	110.483	119.255	32.7288	1948.71	1870.41	163.649	40.2012	597.424	2834.89	907.268	2056.2	212.976
C5 carnitine_1	909.843	885.899	966.615	951.658	761.886	745.618	1231.31	890.444	1000.23	1781.13	827.848	845.249	1406.04	1138.27	989.554	874.232	810.361	880.145	1284.64
dehydroascorbate	1027.19	865.487	957.319	957.729	1012.76	957.374	741.33	733.359	570.659	789.844	1230.71	483.771	682.162	1130.34	1268.71	1013.23	933.528	835.372	832.656
Acetyllysine	623.456	685.845	709.539	431.206	636.412	755.853	1095.57	870.352	904.293	2028.46	819.279	766.538	563.636	1708.77	470.408	722.941	563.572	943.276	1188.55
nicotinamide	1229.35	652.501	1635.47	1782.39	1310.68	1030.7	1903.6	1956.54	1746.86	674.426	1157.8	853.181	778.329	1129.4	815.262	865.798	1415.77	1059.08	928.403
ornithine	657.085	710.881	989.428	1050.2	627.948	1262.82	1669.81	1598.94	1565.35	1281.18	1065.17	1178.91	1886.25	867.342	1249.79	851.326	918.329	1102.3	1555.98
N,N,N-trimethyllysine	567.121	683.329	712.697	442.414	652.122	758.187	990.393	865.352	860.564	1780.76	770.87	726.506	569.995	1734.54	484.631	710.961	595.393	908.173	1163.1
deoxycarnitine	863.888	861.357	998.706	987.088	878.979	751.412	928.156	848.541	852.742	1583.39	557.35	694.471	1080.35	1168.33	1083.02	868.967	908.371	739.341	1156.1
5-aminolevulinate	1104.48	1844.39	1523.05	1741.85	1595.6	1324.94	949.98	1677.87	1222.95	530.551	832.832	1168.75	617.761	349.848	474.248	1403.23	1393.66	1025.99	504.892
2-Aminooctanoic acid	1984.88	1155.66	1138.54	650.358	1016.43	790.048	1079.09	847.184	927.801	1181.12	1129.34	885.459	628.027	654.51	933.317	1315.24	871.055	1132.68	727.23
deoxycytidine	652.941	1393.04	1218.55	1010.29	1000.9	1116.85	1163.67	1117.52	1068.5	637.356	1180.58	1087.43	1232.41	1177.9	1481.78	1140.16	940.675	1202.26	1359.47
methylaspartate	898.784	988.938	1477.6	1517.58	1625.91	1178.95	2817.02	3824.98	3014.1	736.785	942.602	985.697	542.621	670.697	877.822	989.16	1558.23	1023.63	683.62
cystine	97.1957	284.462	439.077	297.303	229.445	197.267	314.832	173.656	236.702	4263.04	364.099	535.707	191.162	3815.24	214.456	286.725	288.268	478.162	1482.94
palmitoylcarnitine	296.032	467.713	418.904	241.996	352.222	194.278	453.719	409.36	424.696	4384.97	647.722	443.163	245.414	3097.06	918.457	402.029	269.76	558.805	1574.39
Hexanoyl-carnitine	813.108	1209.68	1424.13	721.774	1167.11	497.774	1672.86	1003.45	1356.74	1031.96	1908.79	1325.15	424.499	1258.93	1874.63	1057.68	1020.88	1809.66	1085.88
cytidine	753.092	771.049	1124.86	1042.49	1021.92	771.786	1977.08	1632.31	1694.63	1176.09	1252.96	984.464	1329.71	1144.54	1610.86	762.629	988.801	1436.58	1315.47
lysine	873.533	781.611	1106.79	1220.04	781.51	1216.19	1355.72	1531.09	1324.5	961.503	1066.7	1095.94	1672.3	902.87	1189.08	847.431	993.06	1166.07	1372.81
C5 carnitine_2	916.478	883.783	961.521	930.245	729.861	737.227	1251.53	908.352	1030.16	1895.25	891.642	827.975	1415.58	1206.47	982.861	895.436	804.982	855.319	1320.01
N,N-dimethyl-arginine	827.931	812.777	978.898	642.766	751.566	885.787	1177.51	1017.64	1051.67	2099.12	1209.88	851.286	964.816	1019.91	1090.13	826.713	626.437	1103.19	1012.33
oxoproline	1691.71	1214.05	875.682	1045.42	1049.91	1157.95	1294.61	957.425	1075.29	808.381	573.207	919.035	879.249	942.09	862.115	1203.77	1158.96	757.292	1152.09
asparagine	1031.79	1039.31	1109.83	1071.98	921.389	1264.62	1942.82	2474.93	1979.41	881.821	1888.26	1350.52	1177.31	645.558	952.161	1119.9	1002.89	1700.05	1023.97
ethanolamine	726.581	753.898	987.743	892.928	870.883	1105.72	1807.09	1780.97	1698.95	1247.02	1414.38	1296.35	1011.44	746.212	853.79	823.989	1018.98	1575.32	928.427
Lauroylcarnitine	333.613	384.649	604.822	368.032	510.768	189.038	688.919	382.07	565.761	4055.12	1195.96	488.029	344.753	2913.25	990.779	431.171	421.292	1076.17	1521.68
thymidine	680.055	1035.9	857.924	988.786	811.477	892.156	586.612	1144.07	808.124	896.805	1315.32	817.336	1536.64	1897.69	2941.69	838.311	911.718	1004.55	2036.79
trans-4-hydroxy-L-proline	974.217	2159.08	1755.95	1980.56	1722.56	1751.03	1076.47	1891.75	1386.27	88.6907	855.418	1198.53	583.733	137.075	419.706	1842.93	1848.68	1114.24	391.775
Methionine sulfoxide	1535.63	1415.5	1612.58	2492.87	1601.04	1369.45	3538.73	9106.09	5292.85	273.829	1544.51	2021.98	251.298	213.997	474.123	1343.79	1617.84	2054.71	289.901
glycine	938.894	1034.75	1385.57	1197.61	1133.82	916.243	1398.03	1945.11	1526.87	744.247	1300.64	1433.58	781.69	539.499	1006.77	1271.96	1358.87	1427.34	819.975
2-aminobutyrate	782.156	780.745	724.788	650.564	859.757	895.215	798.705	871.697	781.75	2835.15	1178.96	514.853	1275.53	891.609	1545.82	782.494	756.39	1094.29	1116.2
methylthioadenosine	881.182	1247.06	1516.65	821.645	1053.28	594.273	228.347	354.051	282.159	1839.55	1052.45	446.81	247.828	1555.27	483.645	1064.75	707.172	761.886	844.054
2-aminoisobutyrate	609.196	702.82	521.361	548.927	632.5	935.524	706.337	868.019	667.768	2915	1120.63	527.301	962.556	797.025	1191.73	691.301	714.798	811.416	990.404
betaine aldehyde	1179.4	1168.22	1139.92	1143.5	1140.43	1112.48	1093.56	1151.05	1094.13	1019.54	1117.4	1187.79	1073.68	972.15	1014.51	1176.38	1080.03	1163.48	1077.64
urocanate	1210.49	789.573	1007.48	1406.08	1220.5	1120.81	1002.94	1026.57	935.464	1300.14	1082.96	777.899	1851.52	518.19	672.793	1035.63	1245	1042.3	1215.15
4-guanidinobutanoate	1605.32	1030.49	1657.12	1400.54	1177.66	1584.32	1268.48	1580.8	1276.5	427.796	388.623	536.912	658.197	691.408	203.333	1143.41	1252.73	483.901	647.834
AMP	187.728	3898.31	317.203	376.387	1173.07	3102.82	926.02	576.703	687.916	118.262	3555.76	4676.14	283.8	210.901	684.932	1255.83	587.004	4563.25	337.842
cytosine	753.829	774.82	1054.48	1002.9	908.41	732.517	2011.36	1570.96	1744.96	1022.43	1157.12	989.332	1373.07	1002.74	1547.13	726.517	1110.97	1241.91	1395.45
L-arginino-succinate	2393.48	2190.31	1063.9	1599.93	2106	1430.57	1050.02	1133.99	926.01	244.548	472.302	559.806	596.753	364.435	1193.78	1653.38	1705.02	570.731	602.958
2,6-dihydroxypyridine	666.972	1944.33	1658.69	780.25	732.513	1005.72	953.919	831.039	863.416	564.486	876.085	789.503	982.186	939.15	1119.16	1619.21	798.121	854.482	1065.51
trimethylamine	1119.21	1141.42	1210.15	1257.76	1268.17	1062.19	1637.36	2046	1784.25	865.683	1205.73	1018.48	836.036	831.23	948.203	1214.98	1303.09	1227.68	906.09
anserine	1006.82	1159.86	1554.67	1163.27	1432.75	1827.87	961.982	1713.21	1085.5	607.933	1982.68	1144.25	694.593	647.8	568.275	1231.44	1478.06	1661.57	618.336
riboflavin	974.244	733.58	1447.11	885.268	1120.41	997.95	763.803	1049.65	845.377	1191.59	680.609	802.003	664.559	1738.12	692.098	803.945	945.689	749.028	1111.19
5-aminopentanoate	558.177	972.125	1680.14	2477.9	892.074	1518.36	1180.85	942.405	1111.49	692.636	565.03	705.592	848.402	537.322	774.601	904.376	1517.34	618.317	762.388
guanosine	1138.26	1568.22	1919.45	2019.25	2064.49	1346.15	122.695	25.7901	91.5117	13.0595	2801.38	1725.2	111.163	47.2507	463.114	1480.65	1853.04	2403.47	177.313
glutathione disulfide oxidized	530.438	870.342	2367.77	1908.74	2708.59	1689.73	2174.49	2291.74	2043.49	56.6253	792.927	1478.67	62.2182	54.7013	460.453	914.898	2160.9	1148.91	164.829
1-methyladenosine	872.726	1231.8	895.289	1571.46	1449.3	1974.92	2175.08	1446.5	1715.97	223.011	1195.36	1923.59	1290.89	815.946	955.466	851.874	1891.47	1646.98	1034.28
N-acetyl-glactosamine	544.715	892.026	1015.07	904.673	1017.85	861.092	1078.34	1247.39	1105.55	2083.91	968.068	892.2	492.47	2009.2	732.941	752.857	826.97	968.304	1137.19
S-ribosyl-L-homocysteine	3007.98	2621.78	866.83	2005.81	3433.05	1265.23	86.5913	89.72	104.902	220.876	146.205	242.071	813.898	69.8291	1671.73	2013.67	2993.37	181.354	349.014
N-acetyl-glucosamine	512.827	859.137	1035.49	772.097	963.711	771.589	1094.03	1162.75	1029	2092.37	894.718	943.966	484.627	2192.92	818.976	803.948	918.632	902.658	1192.71
carnosine	799.387	789.824	1091.47	811.104	1054.89	1115.6	1072.53	1553.23	1186.34	1447.4	1859.58	1238.96	641.216	1039.4	602.167	853.575	1169.79	1543.03	780.677
choline	1218.79	1101.29	1306.23	1524.23	1451.9	1037	2423.47	2680.16	2257.55	864.161	1060.55	739.12	726.104	652.627	814.022	954.072	1082.69	925.309	940.22
homocitrulline	1202.29	1071.61	1260.69	1296.31	885.425	925.237	1272.02	925.882	1036.13	1227.46	1067.49	1067.48	726.245	1449.75	744.035	1086.59	982.492	1273.73	863.937
sarcosine	876.625	1001.46	1655.86	1029.27	842.182	936.034	1256.39	1546.46	1241.27	1075.93	476.946	705.189	2997.17	987.096	440.438	1013.31	1095.29	797.041	1859.08
acetylcholine	827.76	810.136	950.233	889.546	758.609	737.248	842.883	833.787	833.846	1576.51	522.48	708.948	1030.41	1182.87	913.889	843.259	868.478	649.752	1224.53
beta-alanine	350.954	1198.33	1428.16	966.395	2305.18	1213.25	1595.91	3619.87	2164.44	822.979	1046.33	1301.31	437.222	399.777	550.347	1031.79	1868.9	1244.54	499.505
thymine	686.217	699.352	943.76	889.767	797.075	993.848	678.569	1136.92	569.607	912.157	1396.06	712.218	1167.75	1377.82	1837.26	913.23	1016.12	905.877	1919.47
4-acetamidobutanoate	864.313	1208.07	740.732	583.961	812.325	951.881	2029.62	1941.68	1466.77	687.819	3160.41	738.471	350.054	653.477	816.311	1095.81	1581.08	2167.75	696.414
6-hydroxydopamine	1332.8	1224.39	1722.25	1284.69	1459.06	1537.1	2763.85	3193.76	3202.48	232.577	1286.95	1626.63	667.191	476.333	1092.49	1492.15	1310.58	1294.56	653.565
Decanoyl-carnitine	727.868	825.584	1194.87	707.146	1259.94	451.455	1204.4	756.909	1124.8	2540.98	1476.28	1169.64	422.537	1631.52	1352.12	738.749	1046.1	1387.2	1409.11
xanthosine	1119.12	938.302	1704.85	676.569	1231.74	1395.6	6070.47	26226.7	11723.7	1026.05	305.331	890.996	1327.26	526.577	1084.73	1108.78	1061.03	751.32	1094.06
O-acetylserine	641.614	1077.6	591.476	959.712	1306.87	705.023	899.596	1320.41	840.308	3262.39	870.15	748.618	625.75	1839.66	785.36	826.13	1055.95	816.878	1115.79
S-adenosylmethionine	610.674	758.534	1301.74	961.173	614.978	1036.15	1185	1482.82	1101.04	863.857	1531.72	2018.25	662.351	1871.59	450.093	825.131	932.674	1674.49	1670.63
5-methylcytosine	861.375	1521.34	1301.44	1788.63	1053.7	2563.82	6067.94	3958.91	4995.35	413.11	933.288	1558.25	1569.67	921.544	1162.55	1330.29	2116.99	1334.31	978.61
biotin	412.229	292.837	371.913	691.439	937.837	478.416	623.455	444.53	495.046	1636.01	2007.02	660.557	1322.15	2634.98	2345.33	244.152	687.028	1435.12	2163.62
CMP	396.868	764.257	746.724	755.67	1163.61	1965.79	1248.24	1252.43	1219.78	1832.46	2541.16	1896.21	370.778	367.39	857.555	968.21	1073.15	2659.79	627.307
glutarylcarnitine	165.403	113.215	125.58	159.387	180.677	101.351	93.9858	97.2587	58.612	5078.68	189.334	191.479	310.621	2149.18	170.699	160.421	132.233	251.825	932.059
FAD	823.935	1115.79	948.323	704.369	869.654	932.603	1256.8	1322.74	1303.52	2196.86	1278.31	1400.74	1173.13	704.203	1568.26	1069.46	754.041	1458.01	1208.46
nicotinate	1024.13	474.612	1630.2	1726.17	1279.12	914.746	2069.42	1993.18	1904.95	606.8	1191.84	881.917	679.953	1112.13	880.708	795.603	1668.15	1101.38	1057.23
cysteine	1603.06	1188.22	1460.13	1525.43	1480.67	1484.48	1200.05	1779.54	1269.99	461.63	1181.04	1527.15	1388.26	460.724	1134.88	1032.11	1324.87	1361.59	1098.66
5-methoxytryptophan	654.16	1006.51	1089.9	1112.02	1191.11	1257.2	1102.67	1679.21	1230.91	730.773	978.551	1197.77	915.553	1203.11	867.529	964.504	1456.89	1319.59	1011.36
CDP-ETHANOLAMINE	582.512	871.585	859.519	598.512	384.121	1580.67	562.831	428.277	375.998	1688.8	3452.18	1584.7	170.976	192.387	582.116	1097.87	582.218	3298.25	362.179
lumichrome	1309.57	1087.16	1055.81	1274.11	1408.55	1376.47	675.472	1000.97	784.812	521.278	1513.8	1257.48	1643.76	1226.11	1650.59	1807.97	1857.49	1366.52	1395.22
r-aminobutyrate	446.691	1145.07	1196.44	1097.56	977.521	1133.93	1926.06	1804.52	1797.34	1622.58	712.225	710.548	611.606	452.474	851.182	1038.07	1288.21	895.323	960.727
S-adenosylhomocysteine	1131.79	1061.13	1670.73	1274.91	1737.55	1216.35	919.636	941.057	829.748	761.375	1065.93	1574.98	164.384	470.998	571.241	1201.9	1701.44	1624.36	479.223
N-acetylmethionine	1699.81	1736.04	1213.38	1797.67	2107.85	1455.99	852.717	980.734	582.293	167.302	1011.65	830.397	715.884	387.343	758.539	1821.66	1629.67	1111.04	511.067
6-hydroxynicotinate	1132.8	820.414	956.759	1254.45	1024.15	893.875	860.243	1036.84	1234.87	1217.45	1329.08	806.504	1976.22	486.446	659.824	902.667	1282.71	1182.53	1477.05
1-methyl-L-histidine	1151.67	383.591	1257.07	2213.13	688.697	345.331	545.412	697.182	797.406	4012.01	3734.36	1634.08	1102.8	1094.49	1998.07	1022.62	822.226	725.941	1251.41
diaminopimelate	898.636	520.903	1050.7	1529.92	1043.37	1155.62	1551.94	1426.38	1247.62	1886.59	388.108	292.86	543.355	1462.31	954.309	608.319	839.881	456.79	979.365
2-acetamido-2-deoxy-beta-D-glucosylamine	529.835	1363.08	1189.19	1109.36	1134.19	1023.3	1453.13	1142.09	1096.61	479.183	1042.12	1045.79	871.558	2303.3	1060.82	1159.44	929.907	1445.77	1305.51
deoxyguanosine	442.187	563.28	668.057	1180.57	636.081	369.476	2585.95	633.084	1642.38	1351.82	2731.49	856.019	2963.21	6329.75	920.474	424.667	707.913	1493.67	4620.15
1-aminocyclopropanecarboxylate	957.315	934.182	2259.06	671.532	354.158	1445.7	3170.18	5056.66	3952.27	862.266	928.752	594.264	565.727	2937.91	486.025	443.157	1605.27	406.569	1036.48
O-succinyl-homoserine	931.22	1551.92	1813.79	4699.79	2225.03	1937.47	1614.83	2559.64	1675.43	198.789	663.49	1129.31	601.178	376.217	350.769	1020.3	2494.72	1095.98	420.138
didecanoyl-glycerophosphocholine	1001.42	949.21	1225.39	801.484	981.411	1377.34	635.558	631.469	613.74	882.15	1542.73	402.659	1133.72	1740.59	1425.75	1907.67	1292.59	765.989	744.223
pyrodoxine	883.127	564.993	779.021	624.38	599.566	1179.41	422.372	1373.68	557.306	1568.96	449.755	1211.82	2963.25	515.295	411.901	827.479	884.913	873.786	1748.68
folate	906.344	1698.72	1753.45	2307.26	2627.8	756.101	362.256	1747.17	721.795	33.0105	243.784	2023.95	221.456	153.764	85.3717	838.143	2109.77	575.929	106.826
serotonin	1580.82	642.525	1013.11	398.622	885.443	426.849	1019.96	1547.57	331.196	4183.61	1977.28	1027.05	1193.26	1809.86	964.582	1255.4	1643.97	1585.61	1342.3
dihydrofolate	1100.18	1186.26	2224.04	820.24	1197.19	382.3	224.153	1048.2	462.286	124.463	402.3	884.415	1018.17	1481.27	1040.51	2030.35	2318.48	668.808	1274.06
glycocholate	5734.97	550.617	416.122	134.278	1834.86	1018.89	686.363	998.442	1287.87	417.232	1095.13	1507.78	3674.85	347.155	1998.79	1119.91	685.484	1609.6	2173.12
